# Supplementary material for: p-Curve and p-Hacking in Observational Research
Source: PLoS One. 2016 Feb 17;11(2):e0149144. doi: 10.1371/journal.pone.0149144 (PMC4757561; doi:10.1371/journal.pone.0149144)
Supplement: S1 Dataset — (ZIP) [file pone.0149144.s004.zip]

Archive with 16 entries (13 files):
- S3 Dataset. Data of Simulation/readme.txt
- S3 Dataset. Data of Simulation/rho01/
- S3 Dataset. Data of Simulation/rho01/ss100.csv
- S3 Dataset. Data of Simulation/rho01/ss1000.csv
- S3 Dataset. Data of Simulation/rho01/ss10000.csv
- S3 Dataset. Data of Simulation/rho01/ss100000.csv
- S3 Dataset. Data of Simulation/rho05/
- S3 Dataset. Data of Simulation/rho05/ss100.csv
- S3 Dataset. Data of Simulation/rho05/ss1000.csv
- S3 Dataset. Data of Simulation/rho05/ss10000.csv
- S3 Dataset. Data of Simulation/rho05/ss100000.csv
- S3 Dataset. Data of Simulation/rho1/
- S3 Dataset. Data of Simulation/rho1/ss100.csv
- S3 Dataset. Data of Simulation/rho1/ss1000.csv
- S3 Dataset. Data of Simulation/rho1/ss10000.csv
- S3 Dataset. Data of Simulation/rho1/ss100000.csv
