# Supplementary material for: p-Curve and p-Hacking in Observational Research
Source: PLoS One. 2016 Feb 17;11(2):e0149144. doi: 10.1371/journal.pone.0149144 (PMC4757561; doi:10.1371/journal.pone.0149144)
Supplement: S1 Dataset — (ZIP) [file pone.0149144.s004.zip › S3 Dataset. Data of Simulation/readme.txt]

This folder contains separate folders for each value of rho (rho = 0.01, rho = 0.05, rho = 0.1).
Each of these folders contains separate csv files for each sample size (ss = 100, ss = 1000, ss = 10000, ss = 100000).
Each of these csv files contains all p-values that are below 0.05 (Total number of iterations = 500000).
