# Supplementary material for: p-Curve and p-Hacking in Observational Research
Source: PLoS One. 2016 Feb 17;11(2):e0149144. doi: 10.1371/journal.pone.0149144 (PMC4757561; doi:10.1371/journal.pone.0149144)
Supplement: S1 Dataset — (ZIP) [file pone.0149144.s004.zip › S3 Dataset. Data of Simulation/rho01/ss100.csv]

pvalues
0.023564965
0.010956644
0.026860702
0.008196413
0.00222193
0.026512023
0.044520752
0.041120811
0.02641162
0.046038494
0.036493055
0.019552118
0.045350427
0.043872959
0.02911349
0.018299238
0.025032031
0.026722918
0.002189068
0.016751082
0.028574907
0.046347447
0.041405173
0.041802865
0.033338186
0.018828781
0.027020196
0.036743936
0.031983741
0.024518186
0.031940331
0.024696507
0.024610972
0.018630741
0.028478358
3.02E-05
0.037292488
0.030493676
0.018926283
0.038350177
0.032896977
0.021196018
0.000396142
0.020833052
0.048522109
0.002956307
0.013129794
0.02453977
0.008867159
0.026487195
0.049488999
0.009703552
0.003283202
0.027200135
0.030893476
0.01781492
0.021004081
0.048526476
0.005054125
0.041714212
0.03340126
0.03871235
0.043241696
0.01727375
0.032291061
0.02682042
0.022885171
0.013769268
0.006209754
0.047345938
0.039633845
0.042951058
0.032134861
0.01803381
0.022905401
0.002822338
0.007254536
0.0030425
0.042660929
0.046715043
0.025012281
0.008320812
0.014929951
0.010980256
0.010043833
0.032142357
0.002304696
0.002581201
0.047054482
0.04094991
0.048696285
0.032871205
0.030470452
0.006757606
0.022681224
0.007013002
0.04372254
0.031836883
0.024843086
0.028137773
0.016199887
0.026980509
0.008005772
0.021607531
0.035364312
0.018704737
0.043787864
0.021087504
0.044505007
0.013886026
0.034051946
0.022554521
0.001958762
0.038874394
0.005534021
0.0305212
0.043278426
0.028338008
0.022069474
0.025843827
0.020727669
0.00174471
0.040199267
0.042305419
0.048524601
0.039526601
0.025551672
0.015822709
0.029776814
0.014831262
0.019075123
0.011132366
0.028224053
0.040922869
0.003282152
0.005124982
0.021820881
0.010943637
0.026206725
0.049990134
0.039601841
0.010266707
0.002432515
0.042821204
0.042160747
0.048469462
0.024750396
0.017997289
0.017050612
0.003366836
0.033799644
0.001771909
0.025032938
0.028941
0.032546565
0.032554251
0.01300566
0.033897893
0.045457696
0.038293592
0.003657419
0.031755708
0.045066344
0.003553495
0.009343846
0.026848768
0.044965594
0.009389397
0.026293779
0.00589337
0.04922318
0.005950463
0.047636102
0.025190082
0.044353666
0.033076053
0.000466278
0.023777935
0.036405363
0.001123037
0.038266626
0.040600126
0.03228795
0.006917861
0.007262191
0.044042653
0.000964146
0.004522589
0.013663871
0.021454622
0.029926368
0.040260121
0.049347667
0.040162876
0.031128712
0.002933397
0.008369919
0.044670094
0.007592448
0.001556555
0.002581794
0.030171929
0.039163337
0.049904379
0.007524517
0.044749347
0.002632593
0.049773677
0.041623429
0.043994657
0.02118588
0.039133228
0.041567957
0.008459402
0.032555124
0.045566041
0.011675047
0.016708823
0.042026318
0.019866812
0.033869505
0.045007069
0.035733279
0.020860123
0.046739348
0.022843043
0.049019908
0.001042599
0.033984484
0.010107495
0.049185509
0.013125249
0.043269991
0.034698562
0.01396704
0.011601743
0.00811554
0.039822207
0.036671707
0.046918529
0.0397714
0.018266257
0.003696529
0.006096857
0.012053206
0.01697905
0.024800394
0.004591175
0.033618534
0.039061917
0.046176598
0.034519292
0.025754475
0.014285466
0.003933042
0.027596071
0.032811785
0.014232662
0.003731714
0.032710786
0.024286328
0.006214792
0.040671354
0.049918466
0.011470508
0.013773485
0.01244221
0.025190793
0.005051315
0.035665475
0.024381071
0.017934116
0.047278256
0.023696097
0.019456238
0.013276861
0.04305959
0.010906227
0.046206218
0.020892677
0.025522399
0.043828668
0.011291418
0.009046271
0.048945672
0.040949073
0.025217644
0.003240735
0.013496297
0.011063326
0.048557779
0.02860551
0.049938773
0.003492324
0.03295097
0.001289359
0.015439518
0.022892568
0.007481207
0.0376377
0.021004896
0.046511832
0.010251515
0.035350001
0.04961646
0.00669619
0.034134621
0.039811961
0.020993086
0.046134685
0.035181958
0.028345415
0.027081521
0.006370303
0.020391319
0.028068196
0.01745085
0.022281641
0.012591548
0.037281161
0.02299363
0.046227729
0.01006327
0.005403119
0.028547026
0.000779491
0.028898574
0.020508751
0.020826736
0.003106525
0.001218212
0.02859732
0.032923509
0.02982858
0.022223917
0.048628306
0.036579307
0.019202457
0.028495372
0.041431433
0.008325247
0.037892029
0.001611986
0.030766608
0.026971827
0.045089825
0.024105942
0.010808019
0.030070175
0.022192654
0.003731881
0.030324762
0.021847354
0.024569134
0.047059143
0.034210839
0.004066751
0.020566552
0.006758498
0.041054971
0.033433234
0.040311697
0.040922895
0.018045075
0.008067158
0.025812027
0.003100919
0.039960221
0.03870256
0.002498011
0.013288814
0.023831669
0.028413967
0.040059673
0.010386624
0.029198672
0.02749531
0.031068264
0.035113669
0.026983857
0.028376295
0.001540273
0.045328913
0.036102905
0.020676833
0.013576833
0.028724611
0.012160335
0.008334363
0.001505613
0.019762319
0.01674409
0.040040853
0.030215759
0.02143768
0.00848389
0.007024558
0.003864463
0.036327645
0.040890695
0.020200315
0.031109492
0.000535558
0.027829662
0.007430944
0.045360491
0.003076547
0.036230323
0.034180838
0.009985499
0.004539786
0.020681542
0.016701285
0.035004838
0.034661847
0.016028622
0.024004623
0.0319543
0.001659168
0.04073114
0.017203231
0.043933784
0.015180077
0.021925477
0.032475849
0.010599307
0.035990223
0.002483898
0.030037097
0.028491504
0.034716805
0.035173474
0.039520905
0.035060402
0.01502379
0.008333923
0.029264069
0.042866968
0.037884657
0.012798752
0.020661698
0.000545104
0.037708822
0.045461387
0.002355965
0.046650354
0.040074453
0.021714238
0.008363136
0.026453094
0.000346598
0.042416382
0.005940595
0.027263769
0.04432345
0.045688542
0.013505084
0.030281716
0.048907892
0.043923244
0.019119942
0.038290006
0.040339419
0.034963
0.006187585
0.049549306
0.046595892
0.040608916
0.038390677
0.033891845
0.026057923
0.025209228
0.011937142
0.022987327
0.009876934
0.040935342
0.043158693
0.027518697
0.048550677
0.038498628
0.032646069
0.011512725
0.045026763
0.024458992
0.007940028
0.034227962
0.039641613
0.000639486
0.005478449
0.018354472
0.041567752
0.010158576
0.040090849
0.03412775
0.00424743
0.039158202
0.045105685
0.03027808
0.048754489
0.018454479
0.037924644
0.0496403
0.003354274
0.00122695
0.031433554
0.007157953
0.018387136
0.021438933
0.030051496
0.014725347
0.01699948
0.047728521
0.041280465
0.002642171
0.044564486
0.03749405
0.009174556
0.013987037
0.014282228
0.013306274
0.03107789
0.044018512
0.007253797
0.017363854
0.035838313
0.038866308
0.040503999
0.016976075
0.023194823
0.041837911
0.016711673
0.003478299
0.039419572
0.045426179
0.020354502
0.010791137
0.018864482
0.016085885
0.040375155
0.005929012
0.029928669
0.027972723
0.023347004
0.039482959
0.021902282
0.010188267
0.04351568
0.047225175
0.020782238
0.015420919
0.002933724
0.00593766
0.022582688
0.012176436
0.018954913
0.027871296
0.026306158
0.047082049
0.024224166
0.035506015
0.027891785
0.020886226
0.048856646
0.007955453
0.012071919
0.016877862
0.038784577
0.033237138
0.042083158
0.030068657
0.025419072
0.015301174
0.01436194
0.001143286
0.046025305
0.012609221
0.022038134
0.026903545
0.018958955
0.013473143
0.027046718
0.015336856
0.030921887
0.007381161
0.029048897
0.00150721
0.02825826
0.041551831
0.02378048
0.001075343
0.045104169
0.041214029
0.01276055
0.014897738
0.043467904
0.02228942
0.011632006
0.024772988
0.037676145
0.044367239
0.000595602
0.00910147
0.041998488
0.025978914
0.011689043
0.029545613
0.032936812
8.32E-05
0.0024419
0.011164568
0.048048222
0.014550967
0.044394376
0.046450014
0.03596952
0.01373053
0.048267788
0.002402498
0.02346351
0.026129815
0.011984268
0.047139042
0.04495442
0.007774924
0.028116162
0.044092473
0.019670329
0.026277608
0.01250148
0.012067115
0.024690911
0.035019582
0.017142855
0.034382573
0.04841489
0.011615869
0.002201271
0.023655376
0.022983293
0.035794754
0.012826187
0.047223194
0.024994682
0.012926858
0.022096769
0.037325496
0.042070775
0.004368477
0.021815925
0.024932204
0.036499334
0.024854553
0.014485754
0.034131696
0.023270132
0.006853967
0.003464466
0.048989738
0.039008718
0.034228426
0.015831417
0.02860681
0.00376186
0.002003986
0.044342579
0.024638479
0.004706841
0.00543547
0.044876805
0.006945475
0.034022505
0.01297399
0.028803259
0.034908805
0.026721337
0.042792118
0.014726392
0.035097862
0.027931188
0.008846606
0.04486773
0.023499249
0.047646656
0.036789971
0.045468926
0.045296949
0.008306567
0.044009456
0.033862713
0.018752044
0.019691244
0.048560101
0.026921682
0.03616807
0.021883046
0.03511825
0.045343454
0.026371218
0.048365539
0.034365316
0.028374436
0.041744737
0.007092842
0.031636639
0.006255786
0.00729446
0.031491103
0.023953748
0.008976644
0.042854274
0.036623003
0.034590409
0.030737822
0.029035779
0.045025679
0.035157553
0.028536608
0.038698896
0.026034681
0.01784854
0.046803655
0.032158726
0.031154658
0.019308049
0.046435215
0.032172613
0.01902897
0.000272163
0.023852042
0.016883358
0.040682396
0.031686778
0.011183327
0.028744414
0.019639645
0.004283656
0.000395609
0.048660969
0.045965836
0.03646459
0.011770038
0.016222752
0.022531271
0.010875417
0.041273058
0.041425804
0.00768003
0.038186868
0.022825415
0.009692093
0.014399832
0.03507608
0.026668444
0.016584494
0.036261067
0.04170136
0.045279536
0.033775484
0.02849299
0.002746565
0.044158189
0.035633881
0.018444629
0.017793444
0.015524974
0.031989799
0.019317939
0.018208134
0.016795343
0.049090234
0.015351699
0.016125333
0.037559329
0.031180286
0.002705888
0.001661538
0.015365136
0.032591235
0.021532765
0.029334995
0.004599538
0.000839091
0.023655674
0.007977956
0.049152849
0.012557674
0.023903168
0.028291919
0.02180767
0.045641941
0.006358357
0.029699231
0.041705113
0.006848329
0.011139771
0.041566643
0.00029655
0.045435935
0.038917115
0.023128486
0.049784764
0.044171657
0.041777264
0.0393853
0.034670621
0.037188296
0.023091383
0.04294311
0.030283208
0.019552941
0.000681587
0.002167171
0.031013076
0.037612682
0.046284682
0.046162372
0.031188246
0.017642307
0.0115065
0.011012608
0.031797331
0.033674368
0.035480529
0.045796615
0.043739381
0.0199072
0.035304707
0.030900961
0.009650072
0.020678207
0.022393401
0.047572176
0.030086087
0.03865718
0.018839464
0.012642485
0.016205237
0.038784423
0.018616285
0.043721508
0.000767469
0.031070169
0.001719026
0.037435198
0.000991654
0.007829177
0.00614284
0.044039702
0.023825339
0.047693933
0.039601068
0.010220857
0.038737801
0.018668826
0.02987256
0.020622629
0.018291879
0.007585737
0.017825339
0.007052481
0.024101988
0.015554796
0.013563882
0.010646808
0.045542111
0.02666425
0.022981587
0.033243797
0.035067491
0.047847187
0.025866968
0.041620544
0.028672526
0.031691655
0.040711634
0.019044507
0.01214459
0.015696763
0.013198371
0.044201549
0.004043414
0.049913924
0.032657996
0.002481591
0.040576726
0.04682913
0.039644502
0.005215939
0.030493624
0.033450384
0.011359999
0.036346367
0.045643518
0.031726194
0.010821187
0.047691247
0.026202579
0.00867283
0.039853999
0.023533131
0.003713872
0.016526214
0.048591263
0.023748023
0.04279224
0.010017703
0.03136249
0.041432998
0.03960506
0.030869828
0.024807231
0.046879104
0.007226438
0.02446574
0.039514022
0.013976434
0.00343164
0.020101531
0.046877754
0.022781071
0.028128298
0.036951762
0.03820493
0.028605464
0.014447037
0.000393448
0.046771884
0.044887795
0.04847519
0.015699107
0.022048673
0.01804155
0.044865969
0.045810944
0.028262717
0.01994703
0.024095954
0.009217673
0.001044832
0.044048329
0.014081419
0.040377872
0.042702238
0.005358863
0.013963138
0.023205868
0.006163418
0.014279918
0.002709809
0.015697873
0.042432681
0.04359389
0.033809404
0.036333878
0.019018258
0.048739535
0.00747582
0.016076343
0.042658631
0.023317498
0.037715315
0.008451465
0.030270038
0.033515926
0.010814718
0.00276314
0.031718577
0.019175951
0.044314968
0.018649252
0.028385211
0.03338104
0.023701724
0.02449035
0.02256005
0.041550227
0.024786165
0.048779352
0.011363771
0.03585734
0.038894117
0.030467925
0.003831504
0.033759261
0.037608667
0.044846415
0.017150748
0.017565881
0.019103375
2.78E-05
0.014751683
0.015101331
0.048130362
0.026377915
0.048133031
0.005297675
0.00544686
0.007855657
0.007133204
0.029022916
0.040533424
0.049021593
0.048422701
0.016968057
0.025439047
0.007851438
0.032187994
0.014658732
0.001623989
0.020577077
0.045610065
0.011297764
0.020287833
0.025127061
0.00530686
0.039061434
0.002862746
0.030756559
0.038315409
0.00851043
0.014798643
0.002998489
0.044250357
0.027729643
0.022966747
0.048614573
0.011053669
0.033055226
0.046454158
0.017373299
0.039831769
0.002937311
0.001010221
0.040320816
0.027518079
0.03864422
0.006188703
0.019365301
0.011598191
0.000526286
0.017787125
0.022554071
0.009225592
0.020181544
0.0391889
0.007218596
0.040406199
0.033753071
0.046487813
0.012484768
0.042318598
0.041578575
0.049216953
0.015487606
0.025080262
0.04199014
0.038990649
0.028915008
0.03095629
0.036744841
0.026891239
0.004423482
0.031633289
0.01188816
0.040111663
0.007327661
0.008115328
0.032665512
0.036102365
0.013946256
0.000845997
0.009466976
0.022901409
0.004856893
0.037277707
0.029972854
0.041702216
0.003237194
0.048859654
0.008918343
0.004445643
0.025866142
0.000153154
0.007215075
0.043661057
0.026909802
0.044204157
0.00514209
0.017855812
0.005830674
0.041094144
0.04653655
0.040631895
0.008412828
0.035400638
0.019068179
0.023927637
0.000472923
0.00776129
0.048958527
0.017467392
0.033992803
0.038489733
0.029378975
0.040389527
0.012108868
0.028348037
0.037668005
0.00616496
0.000176034
0.036509846
0.007398546
0.029582873
0.014082727
0.037429255
0.042373773
0.016079432
0.034264078
0.016007138
0.020658559
0.023746243
0.016631099
0.017900696
0.049823413
0.023615077
0.017664896
0.030188252
0.03824856
0.003399366
0.032935492
0.030314606
0.011204042
0.015994401
0.019872425
0.035532269
0.016485455
0.019855731
0.01179961
0.036947063
0.009771559
0.000109177
0.044784866
0.000292705
0.015439394
0.004423305
0.035200486
0.001927956
0.008287242
0.006980739
0.011295791
0.01205227
0.0072019
0.002173446
0.032739044
0.02621169
0.010393817
0.036164614
0.000544909
0.023662696
0.041052074
0.030124732
0.040674916
0.018200115
0.019769678
0.033598194
0.00663497
0.0073422
0.00546407
0.030294811
0.048431268
0.032554209
0.04574669
0.004169646
0.04155347
0.041211094
0.006155543
0.031487489
0.005109666
0.020542454
0.012716882
0.013951647
0.027159533
0.009337627
0.031827376
0.047634241
0.019076414
0.020283804
0.043643553
0.02995735
0.044258213
0.011949502
0.036842726
0.040628035
0.002978239
0.042116369
0.034927687
0.025113727
0.009082033
0.036291559
0.045832852
0.002498871
0.007561546
0.012855788
0.000672602
0.046389914
0.038075177
0.034411012
0.008077957
0.040618638
0.04663701
0.000397623
0.014597578
0.020208423
0.004756941
0.044876921
0.036574467
0.012744751
0.040884661
0.014513436
0.044803707
0.002073518
0.030961687
0.026626183
0.007486451
0.012847678
0.036218351
0.027832007
0.038349186
0.000568116
0.013156008
0.029934812
0.023733908
0.016980939
0.023614785
0.027036835
0.026060966
0.001480162
0.018088619
0.009177969
0.021426661
0.033327002
0.004655057
0.010282972
0.040041438
0.031432117
0.021046537
0.038307521
0.040075065
0.003214064
0.02689011
0.042651348
0.028216913
0.037670719
0.014518669
0.047338557
0.011011819
0.024673922
0.018881027
0.034350588
0.030293417
0.006127607
0.035768782
0.019245242
0.002034094
0.048290202
0.017176436
0.021593209
0.020598601
0.016125974
0.001871492
0.032861831
0.045192263
0.003048802
0.033759316
0.005848854
0.049719665
0.026816156
0.049309224
0.040849804
0.038754237
0.022647114
0.007630738
0.028608746
0.032795125
0.031393032
0.02289885
0.024384119
0.037368695
0.040647761
0.009090892
0.030438619
0.014420508
0.038940444
0.015255459
0.023204891
0.013690799
0.00872694
0.026213039
0.032893157
0.009939268
0.035707539
0.046355503
0.00041384
0.035223222
0.027758025
0.039157084
0.049271011
0.026818209
0.017757698
0.028351583
0.03350475
0.041346802
0.00011294
0.021883381
0.017892312
0.009471296
0.005462604
0.035165104
0.041354262
0.04347722
0.029832019
0.03202368
0.038484055
0.007932278
0.022556503
0.002204387
0.017464687
0.004130169
0.039112822
0.003196713
0.004979826
0.007335078
0.017130597
0.014383684
0.041211062
0.033412582
0.033182116
0.042675722
0.042304472
0.010744627
0.047651353
0.004713077
0.041422061
0.049107962
0.048658318
0.035321344
0.044547512
0.049168621
0.024908285
0.003356597
0.017029769
0.022897152
0.014454621
0.012853774
0.019192883
0.025305048
0.000872899
0.010641642
0.032651983
0.034168394
0.001160049
0.001442862
0.018897569
0.03082642
0.008024535
0.047108304
0.045857606
0.016184153
0.042799194
0.018502784
0.006599422
0.036231564
0.035205921
0.020665689
0.030657774
0.014893938
0.015121762
0.004746429
0.01872495
0.021922121
0.000848959
0.042323121
0.038465117
0.007388976
0.033629768
0.03574503
0.007454553
0.017257193
0.020064889
0.016270537
0.002347236
0.029965625
0.031852756
0.024950922
0.028509147
0.015631374
0.038941006
0.022553155
0.009842062
0.013286624
0.01209666
0.045989515
0.019430308
0.000566986
0.022873302
0.032466805
0.009490943
0.016015887
0.011332465
0.04349318
0.007015575
0.038506688
0.041852854
0.049791693
0.031908112
0.038857693
0.045084457
0.049367672
0.028339816
0.045409416
0.043040481
0.036491369
0.01852496
0.009618687
0.002311298
0.020094719
0.0233588
0.022491245
0.043803283
0.04993736
0.001242293
0.028235411
0.04449629
0.023344282
0.030702967
0.044452988
0.033551901
0.049755218
0.020848955
0.029064122
0.005140988
0.035693023
0.041165424
0.037069223
0.042442442
0.020484434
0.013303662
0.04741668
0.010229027
0.036987703
0.015573722
0.002870039
0.047843148
0.00174381
0.047939993
0.032547464
0.037373741
0.021773298
0.020235495
0.046895852
0.027226125
0.007231906
0.001562987
0.00336148
0.009325368
0.02577047
0.02986907
0.015768052
0.010847386
0.022326784
0.042942696
0.021026361
0.034287799
0.011023496
0.02640304
0.032670097
0.047688906
0.009168241
0.005586506
0.0259097
0.025167131
0.032153963
0.007765033
0.043186619
0.045871517
0.005795629
0.047864438
0.023550615
0.029690287
0.024463939
0.045532665
0.049374869
0.030824264
0.041374509
0.047740015
0.033817304
0.025460473
0.010744451
0.045652201
0.003139063
0.021669719
0.00053168
0.015239186
0.004770974
0.049312788
0.036612352
0.043786506
0.006240388
0.018865283
0.046955646
0.028394736
0.044357345
0.007093198
0.006888915
0.016116441
0.039360418
0.037583117
0.019093873
0.031578412
0.011999015
0.042687805
0.036832097
0.043644813
0.007849675
0.03722868
0.03982452
0.036355773
0.017641497
0.027658195
0.041320844
0.047741261
0.006104315
0.010368355
0.038921381
0.014554572
0.014091217
0.028931425
0.042322928
0.008574886
0.044001936
0.043838586
0.018988419
0.000577263
0.038504822
0.013252553
0.008120403
0.039185452
0.038487221
0.038250342
0.017247812
0.030926678
0.020467527
0.022430535
0.018338256
0.020219215
0.032767876
0.049848412
0.024040035
0.046141426
0.006602054
0.030965598
0.04261986
0.045455848
0.040645532
0.038844159
0.006114493
0.013606547
0.022436937
0.002843694
0.038390968
0.018184404
0.006510238
0.025417721
0.022361918
0.033699295
0.015618666
0.033056803
0.021647076
0.028429769
0.0395088
0.045542287
0.018965301
0.028929939
0.035371506
0.04809304
0.020434474
0.043106831
0.032317605
0.038411103
0.037038543
0.024420694
0.025409428
0.003296461
0.026638564
0.000237487
0.001425876
0.010974113
0.019898424
0.045603254
0.016175645
0.036728594
0.005449059
0.010183578
0.046845973
0.002113692
0.028674532
0.039414093
0.040093933
0.01338439
0.025723758
0.009468878
0.022835981
0.023223523
0.000703903
0.007887627
0.045300398
0.019544563
0.028204399
0.044082757
0.00369927
0.032542992
0.029596024
0.043110538
0.045848158
0.047733836
0.032833921
0.008190617
0.040305386
0.017698176
0.024755803
0.013601224
0.008104145
0.024213353
0.011288268
0.033829285
0.005935729
0.030259908
0.00676155
0.014054253
0.006057509
0.014807761
0.015334829
0.03386581
0.04861476
0.048198948
0.043523947
0.036573856
0.031521023
0.021767091
0.032184904
0.002138478
0.029426673
0.0137924
0.040197641
0.01368395
0.026957816
0.003769544
0.042647034
0.022934399
0.042697557
0.021417674
0.044719001
0.042731219
0.011288761
0.024102902
0.004003261
0.023718721
0.03799753
0.004987488
0.032802214
0.000403675
0.001739499
0.037384713
0.033285545
0.046969617
0.047301821
0.034195031
0.035442385
0.013852537
0.003866873
0.001660026
0.030262501
0.02138336
0.010711446
0.04005809
0.007538199
0.00092434
0.032114249
0.034297129
0.024172027
0.024022763
0.00049163
0.002875842
0.003592523
0.049724786
0.044405875
0.024582054
0.029988193
0.030147013
0.027483242
0.047444639
0.015744121
0.01384802
0.048969688
0.029611091
0.0370042
0.026298249
0.046399459
0.030919565
0.034260845
0.032381685
0.010916183
0.035029231
0.045719984
0.036059555
0.044399742
0.047704943
0.017310721
0.015456333
0.046244229
0.008138214
0.017704943
0.013717038
0.048668946
0.011242304
0.000765904
0.034832209
0.014815891
0.010664448
0.01462536
0.041630257
0.034907531
0.024913806
0.036556813
0.002306188
0.017690426
0.008044159
0.033838127
0.0276239
0.012416167
0.042910687
0.021203663
0.006858465
0.034692193
0.006144109
0.020852006
0.011756852
0.038700468
0.040621894
0.033468101
0.026408075
0.03498491
0.013252817
0.003377707
0.019369616
0.023617079
0.00873457
0.048765343
0.028791226
0.002244249
0.019580908
0.048511232
0.04586287
0.025202047
0.0210132
0.005670238
0.011821929
0.042951944
0.048906931
0.039608182
0.010950294
0.039996935
0.043939688
0.018503469
0.037959838
0.013388033
0.042731662
0.014701961
0.033158846
0.012607569
0.003353254
0.039373137
0.029111853
0.008280086
0.004323584
0.005167494
0.039272441
0.012508198
0.036966219
0.03434131
0.029091256
0.022568662
0.047349898
0.008567445
0.049344171
0.040654119
0.034011635
0.014554639
0.04183274
0.005592936
0.025819222
0.03521809
0.012684359
0.024748611
0.040878379
0.037157405
0.035818309
0.02178335
0.001996157
0.030712848
0.033778557
0.014023837
0.016642129
0.00671815
0.016591012
0.016646385
1.62E-07
0.010033861
0.011266997
0.027561882
0.018286235
0.046931489
0.038126733
0.015141133
0.02277924
0.033365995
0.024466862
0.042907937
0.008682377
0.025361668
0.037213683
0.007973936
0.020223524
0.018328067
0.035716072
0.04460165
0.040478694
0.035446831
0.029033728
0.024962186
0.038993296
0.034968261
0.016303337
0.046711285
0.03067828
0.015467413
0.009555529
0.022716817
0.001899282
0.018144061
0.048785099
0.002706247
0.006074351
0.02790228
0.018442362
0.037102114
0.029544577
0.005690503
0.007731138
0.021716091
0.008690947
0.047863987
0.012586832
0.04754127
0.044108661
0.006893989
0.031581773
0.021441301
0.046220089
0.025596285
0.004496721
0.04260121
0.027969608
0.004658997
0.042510548
0.013339728
0.03118139
0.00103847
0.0431274
0.023785576
0.031937464
0.027869293
0.03731481
0.035080416
0.023362023
0.014957413
0.008212937
0.001097808
0.025212055
0.015613329
0.000856168
0.027842
0.045866581
0.010293937
0.028845959
0.04255072
0.024188802
0.021324505
0.03560641
0.042262959
0.009945625
0.025223163
0.016432199
0.045293753
0.037892225
0.025316765
0.035893656
0.039616022
0.002775043
0.030324487
0.008951825
0.048660395
0.031639637
0.034882725
0.04008102
0.038022529
0.042436276
0.04702166
0.048383376
0.033174577
0.044572504
0.037943134
0.023465761
0.006375804
0.00145303
0.008303333
0.037465348
0.048517184
0.031313709
0.028298577
0.017494611
0.003816429
0.028656618
0.042411385
0.001743348
0.041206374
0.008595464
0.010709565
0.03364948
0.020730631
0.020652515
0.021783813
0.036718734
0.048402728
0.032583422
0.006701859
0.005666942
0.029268099
0.022990975
0.016351498
0.031525942
0.019160317
0.009878434
0.006142825
0.032463554
0.00717672
0.043662891
0.017550399
0.013204576
0.047388207
0.044154687
0.04830606
0.002682757
0.035540118
0.027467726
0.049753488
0.008707569
0.029860442
0.044254883
0.019596421
0.003410591
0.024839692
0.028728574
0.049916742
0.039660968
0.048467601
0.015413985
0.043073354
0.028010104
0.014217605
0.027710365
0.003254292
0.028412613
0.019554539
0.04676632
0.001459399
0.024117079
0.034130351
0.049401847
0.029242121
0.039448482
0.040537085
0.004168672
0.012748657
0.029229665
0.008393241
0.013397688
0.028025075
0.026459677
[truncated: 23,219 more rows]
