# Supplementary material for: p-Curve and p-Hacking in Observational Research
Source: PLoS One. 2016 Feb 17;11(2):e0149144. doi: 10.1371/journal.pone.0149144 (PMC4757561; doi:10.1371/journal.pone.0149144)
Supplement: S1 Dataset — (ZIP) [file pone.0149144.s004.zip › S3 Dataset. Data of Simulation/rho01/ss1000.csv]

pvalues
0.003227726
0.003367357
0.020231135
0.025953933
0.005568951
0.018316033
0.036820192
0.013260891
0.048157224
0.029127228
0.025177734
0.026674259
0.019760459
0.035334614
0.015621871
0.016943427
0.017188954
0.016996686
0.027049888
0.02949339
0.043531995
0.015633727
0.012252381
0.017266341
0.026487226
0.00157266
0.003547625
0.046671157
0.002830249
0.002739068
0.039784458
0.020604445
0.018212581
0.011931851
0.04194347
0.03081882
0.028158265
0.024597696
0.026124934
0.017420996
0.009971533
0.014264423
0.008058679
0.014839655
0.028724119
0.014815164
0.020206449
0.017226155
0.016219511
0.042955555
0.021644823
0.046084767
0.016997123
0.004981573
0.030612584
0.006822259
0.049241216
0.032915523
0.013755228
0.008685051
0.041121752
0.007348061
0.038541257
0.040300794
0.00560403
0.008906813
0.042963274
0.042179675
0.026090356
0.009308951
0.018956623
0.016592028
0.014563129
0.020573414
0.0363537
0.044067432
0.044063057
0.003895922
0.017560626
0.048239498
0.015081649
0.005578253
0.042483473
0.025740004
0.016612142
0.010372221
0.021276614
0.038655093
0.038859441
0.030333652
0.043804842
0.044703038
0.029171657
0.044006019
0.006623491
0.027704458
0.005576838
0.022699192
0.005754144
0.01915075
0.04829092
0.007375279
0.007817547
0.013341528
0.026373188
0.002434566
0.046566699
0.015966883
0.003808642
0.012729285
0.009071829
0.036546905
0.043606174
0.029349868
0.013458232
0.015757887
0.022309737
0.021267698
0.048402295
0.02247185
0.032246616
0.040339742
0.006400514
0.028244934
0.018946495
0.005462984
0.002838481
0.021459883
0.002056216
0.024635602
0.007942107
0.007465597
0.028304277
0.031835455
0.016350784
0.007029369
0.042220831
0.04086996
0.029392456
0.01678204
0.044820677
0.01404722
0.039720375
0.029759682
0.035981637
0.045919746
0.047364178
0.022362302
0.034569117
0.007945138
0.036299074
0.037993742
0.0468863
0.028736694
0.007120854
0.035159574
0.006361037
0.011219568
0.040843286
0.022439109
0.034789677
0.005499963
0.042479247
0.005966908
0.001674328
0.009081552
0.042822456
0.000226425
0.031967257
0.007876596
0.008509984
0.017555443
0.003755042
0.024527457
0.009037932
0.001443779
0.030279009
0.010783659
0.01376759
0.032163238
0.019800611
0.011943622
0.041569657
0.028784029
0.004603411
0.042990288
0.036321737
0.047941066
0.028815399
0.031716333
0.030157279
0.015050996
0.025817099
0.017758103
0.008127498
0.049630583
0.048453148
0.019908721
0.017167218
0.04901246
0.024597148
0.026471749
0.012745166
0.036316301
0.008212256
0.017802918
0.008449865
0.047416122
0.034131972
0.02616747
0.037120392
0.047679081
0.000249184
0.002942136
0.037094709
0.025925186
0.038089344
0.008525666
0.029422063
0.03882427
0.013027574
0.01128765
0.005955716
0.04203158
0.0195214
0.029200252
0.032146646
0.03458985
0.038229505
0.04070877
0.035412852
0.013914954
0.047782873
0.037621999
0.031991787
0.03021497
0.015099868
0.015358544
0.040247567
0.049600992
0.029308085
0.041710819
0.009744902
0.017113935
0.021184779
0.012815685
0.009614929
0.035499934
0.005299952
0.002143164
0.041876137
0.005057475
0.0220523
0.04377508
0.001870899
0.041871271
0.028082859
0.044497431
0.023801361
0.029667592
0.020525571
0.047708944
0.014941907
0.020082357
0.001477098
0.008457533
0.000108019
0.007793881
0.005591877
0.024423617
0.045125968
0.035358815
0.018374573
0.028491818
0.042575155
0.040782472
0.003789101
0.034449426
0.022214536
0.012640176
0.007365985
0.049570224
0.02567423
0.029463665
0.046056122
0.004384567
0.025262109
0.042027767
0.013193664
0.003122335
0.045913942
0.013803542
0.030886352
0.030315077
0.022706238
0.042250509
0.028968604
0.022088535
0.031073458
0.031745101
0.035741522
0.039239898
0.016773535
0.016989586
0.002541879
0.015930736
0.01715324
0.025984993
0.005577836
0.017589701
0.026989993
0.0216814
0.041200346
0.017953641
0.030630187
0.020781014
0.037369706
0.040696608
0.035175478
0.047423058
0.017502428
0.01267622
0.008312265
0.0426176
0.047287073
0.038300832
0.044738319
0.023688746
0.023508935
0.005075624
0.008671454
0.016684668
0.00011101
0.012072287
0.022554418
0.042853615
0.00209186
0.025475475
0.049367833
0.045501088
0.02873701
0.048471288
0.041466914
0.01763508
0.004012911
0.028404396
0.013002303
0.014674867
0.02960447
0.045448128
0.036199408
0.027196152
0.006300656
0.041931324
0.034422451
0.016410593
0.038522846
0.014358687
0.022852319
0.049149986
0.040493062
0.047967504
0.006017906
0.045132698
0.014180849
0.024220268
0.041364188
0.016370954
0.018061958
0.032743662
0.00064018
0.011727657
0.01436317
0.023337599
0.016888201
0.007522841
0.031612714
0.020939241
0.034915534
0.030839265
0.006150501
0.024580329
0.029089044
0.038418028
0.041516695
0.039190017
0.026724494
0.005334678
0.043600013
0.033226499
0.024364509
0.002480328
0.035274383
0.018765591
0.044637746
0.004707817
0.029831953
0.023734108
0.009259604
0.043369387
0.034417882
0.040035466
0.045962324
0.030435657
0.042603122
0.019113732
0.045383692
0.011615964
0.002337745
0.02912036
0.034704391
0.041117347
0.046213134
0.046504824
0.002234373
0.007214718
0.02493712
0.009819295
0.00857855
0.01509273
0.035519728
0.028360291
0.029171074
0.023088131
0.036889774
0.001106871
0.041744921
0.047619977
0.004004964
0.044187849
0.025001162
0.008310365
0.011564853
0.015828932
0.00879499
0.01974881
0.03670126
0.040011919
0.007120447
0.034818916
0.033532697
0.012878834
0.039775214
0.030630983
0.036629052
0.020387853
0.005375455
0.017651373
0.012330734
0.038186521
0.006270335
0.023961633
0.025397309
0.023171183
0.010445561
0.038365533
0.04194972
0.000419933
0.004156334
0.030434656
0.031047741
0.036955748
0.030300565
0.00195042
0.034275596
0.04737038
0.027599734
0.01506872
0.004599179
0.017689149
0.045459503
0.042657413
0.044115404
0.019692454
0.002060224
0.004077209
0.008075559
0.014631231
0.042301472
0.039662234
0.039286744
0.04435328
0.037618544
0.042078019
0.009112228
0.019039475
0.009828129
0.046964061
0.040752381
0.015896208
0.003405009
0.035508901
0.032126963
0.013815752
0.041521934
0.039414874
0.028723383
0.043125801
0.048509781
0.038730175
0.034836492
0.001501448
0.028934248
0.040259505
0.011957747
0.015273778
0.02268962
0.044788719
0.041156056
0.01017627
0.014914792
0.028359473
0.000518775
0.011909923
0.016340332
0.004568801
0.025481944
0.032971487
0.038733639
0.0016176
0.027667658
0.019165543
0.023112913
0.030172884
0.0342291
0.030081874
0.047675653
0.041968076
0.036462461
0.024910571
0.021113079
0.036852682
0.048443647
0.047641023
0.006072064
0.045791178
0.002618019
0.046411977
0.038136392
0.007096077
0.035240371
0.031391637
0.026329664
0.037668614
0.023425916
0.030641303
0.026967243
0.018509126
0.019021008
0.026579949
0.033097683
0.031335028
0.034559483
0.04536428
0.035373214
0.009415074
0.034849826
0.042943967
0.036752323
0.035040219
0.048116155
0.024148098
0.020089129
0.016579775
0.007082397
0.016738941
0.02572321
0.047229853
0.045484216
0.031670152
0.043779631
0.027878699
0.049206571
0.035527118
0.041758651
0.027833949
0.041404052
0.0156073
0.031396463
0.032533919
0.036586743
0.041399243
0.022973803
0.006600336
0.036555411
0.034284965
0.034195108
0.01138652
0.023875462
0.001653896
0.034804195
0.021064449
0.023919892
0.000749452
0.041629857
0.044203285
0.017197268
0.030213373
0.019337467
0.023686698
0.044417889
0.029754272
0.032643193
0.029118922
0.025224339
0.043461838
0.008873418
0.009529229
0.045850912
0.041650333
0.028745725
0.009076338
0.007142479
0.038639064
0.005623962
0.018882816
0.031158282
0.039333753
0.023486003
0.044677789
0.043968761
0.026446845
0.03852783
0.001749042
0.020502954
0.034107483
0.006253629
0.019605264
0.026781831
0.008561221
0.007058387
0.044838862
0.031649399
0.005808341
0.041278816
0.015702717
0.005364337
0.00566633
0.012849946
0.021886585
0.031326881
0.04082893
0.048865586
0.041043437
0.026220474
0.034942124
0.012400489
0.00052149
0.033118461
0.025073919
0.031108141
0.000578071
0.045261449
0.000959194
0.02014534
0.010585975
0.003824059
0.042236356
0.011868729
0.038012264
0.006879345
0.025227865
0.00018469
0.039244707
0.02868471
0.004744339
0.03533753
0.031587307
0.0323038
0.026731874
0.045588959
0.027940274
0.030015305
0.015180355
0.030815064
0.043017537
0.038686164
0.008029961
0.048326041
0.007675419
0.016508911
0.046416228
0.043284269
0.005735441
0.028663551
0.04751158
0.007514714
0.029948041
0.03264907
0.001866
0.02425741
0.027107843
0.024629956
0.002320006
0.039572181
0.01863516
0.002102998
0.013283497
0.03296342
0.025823322
0.010348832
0.036878301
0.031253978
0.016356422
0.025551549
0.035718127
0.001180972
0.017781522
0.033814834
0.017880352
0.043759898
0.010080439
0.026845776
0.005297402
0.021548782
0.02225083
0.011564454
0.026011423
0.013512517
0.017992217
0.025898924
0.023785114
0.016095875
0.049342064
0.012602111
0.032967664
0.018552016
0.01858091
0.041697683
0.012290562
0.042210586
0.029677666
0.023884053
0.00936135
0.009181053
0.014606411
0.037070307
0.015056484
0.0459604
0.009861345
0.001574107
0.003682598
0.044209033
0.01590867
0.029520656
0.007495007
0.003088768
0.03983074
0.043197537
0.010136903
0.020863728
0.049918047
0.019359154
0.029926476
0.029392799
0.00379603
0.032552471
0.029409851
0.024936546
0.019481772
0.013387362
0.017809794
0.010227342
0.038937147
0.036894829
0.003544196
0.044141862
0.004451481
0.027605883
0.010000919
0.033927231
0.030761427
0.037811858
0.028240042
0.038477176
0.010508618
0.029309087
0.01477259
0.039724747
0.047769419
0.047170327
0.019595865
0.039438523
0.043024579
0.021469951
0.01672104
0.002511517
0.026693547
0.040852643
0.019321031
0.030122004
0.03886619
0.047422873
0.015549341
0.0193685
0.035989915
0.003720928
0.034491373
0.00590525
0.046569356
0.028111856
0.015206043
0.0293218
0.04005402
0.038873231
0.010016099
0.04791101
0.043213212
0.001290636
0.025389483
0.03681945
0.000419256
0.006022208
0.0465261
0.026692941
0.00433723
0.014144944
0.006099757
0.030589414
0.019955211
0.038583561
0.012711385
0.028824288
0.024827483
0.012338173
0.024071803
0.045407266
0.021925287
0.045193105
0.006388997
0.027191508
0.040169725
0.04493076
0.001804817
0.01395544
0.018023218
0.02810848
0.041702267
0.04584756
0.019750777
0.047605899
0.032684956
0.032080444
6.31E-05
0.015173187
0.043252102
0.032790719
0.047424783
0.038754549
0.007729049
0.0379019
0.02626182
0.01511148
0.039280104
0.009538252
0.04798089
0.016888907
0.018744967
0.049897766
0.038895828
0.049532967
0.04771218
0.036123781
0.044684239
0.006972008
0.022345327
0.004279715
0.013849354
0.020105594
0.048989469
0.035738002
0.046225905
0.034930535
0.049103522
0.027282253
0.014942719
0.003060929
0.036602414
0.023069668
0.03362381
0.003114686
0.009495705
0.0418839
0.014945227
0.006343509
0.00442195
0.019473765
0.011682434
0.037299448
0.029577271
0.004725676
0.024167094
0.018322382
0.034365171
0.019674324
0.008295991
0.034692651
0.047654528
0.006384957
0.007128303
0.015686433
0.00221312
0.032147761
0.001806091
0.024531607
0.04721747
0.026621175
0.023984523
0.022366069
0.034329005
0.034456986
0.022447868
0.006072186
0.026076828
0.035689684
0.002069203
0.032813291
0.03205666
0.03545871
0.00182152
0.006667875
0.026021442
0.028909901
0.035300425
0.041964876
0.018926857
0.032198889
0.012651796
0.04879674
0.029826676
0.044705515
0.038969765
0.03327402
0.025691344
0.003336907
0.027958709
0.031018342
0.018776521
0.049923479
0.015159957
0.032775277
0.027669664
0.011891588
0.013768163
0.00134663
0.016231444
0.031431473
0.027498806
0.03559642
0.048605436
0.005208054
0.011179509
0.038325498
0.023102669
0.003488941
0.037757062
0.007035098
0.047254983
0.007624636
0.00776497
0.002306378
0.045153159
0.02003131
0.048962754
0.045559562
0.010814646
0.043796678
0.014754218
0.034232909
0.042083326
0.044718361
0.032411939
0.012150845
0.002944944
0.041774568
0.043226993
0.036815446
0.040568513
0.006682234
0.045285759
0.033949276
0.038075907
0.016282281
0.044299401
0.005480862
0.049798901
0.017308141
0.019791584
0.020730648
0.031434074
0.004981012
0.024441736
0.04038069
0.008962329
0.040838542
0.049015116
0.016147322
0.021148774
0.010878929
0.028969634
0.013552902
0.02077694
0.043492684
0.040946682
0.021852918
0.001778923
0.025865157
0.014590321
0.026334902
0.024397905
0.043574342
0.021710185
0.04810324
0.037037297
0.002446666
0.009304444
0.039885428
0.046117826
0.012803851
0.021832445
0.028429976
0.040358891
0.028917089
0.037778411
0.038481283
0.030590475
0.030309256
0.01902492
0.002793685
0.033931723
0.032288726
0.012338232
0.014279078
0.032036495
0.011420321
0.022680336
0.01113676
0.020309468
0.006907381
0.02915073
0.038956916
0.003155975
0.037847305
0.030479909
0.003982737
0.029051299
0.032624473
0.037989547
0.030564999
0.034020923
0.039206304
0.02359389
0.025680758
0.02025499
0.036693541
0.000569538
0.033624056
0.010902039
0.033624533
0.01215037
0.045678287
0.003065128
0.006643196
0.034016557
0.035828427
0.031231222
0.005145865
0.034175734
0.035477112
0.02627619
0.046702312
0.035671451
0.035535826
0.043919071
0.048217959
0.014976238
0.030140639
0.028081453
0.016630293
0.008934033
0.013891475
0.03861244
0.033470394
0.010756571
0.042583357
0.001541106
0.029016693
0.00091821
0.027953775
0.028303357
0.024186088
0.019983183
0.033891578
0.00242397
0.037535343
0.005339481
0.039286419
0.048400123
0.043613818
0.047188931
0.026397127
0.026835142
0.001669931
0.013638714
0.002701489
0.019678048
0.001116476
0.016611967
0.029086964
0.0240178
0.017277058
0.003259717
0.02441086
0.003197156
0.047450437
0.02055168
0.011680058
0.039404013
0.015851269
0.009026712
0.004317598
0.019966178
0.002889979
0.033347802
0.009692142
0.00873248
0.00824646
0.035721807
0.007072871
0.035890909
0.015448374
0.042597915
0.042277541
0.02008787
0.04807043
0.022621756
0.026526624
0.009157836
0.04101731
0.032525677
0.033964241
0.048992792
0.026115516
0.03540329
0.02648754
0.036973233
0.018154887
0.021155857
0.019625958
0.007794112
0.040661386
0.040026563
0.026050714
0.013799643
0.045636608
0.027666892
0.049051667
0.046386402
0.041109849
0.044772753
0.040249974
0.003480387
0.036470059
0.020162651
0.017299484
0.016096726
0.026099263
0.045135537
0.013061577
0.028413635
0.028913011
0.031094392
0.007638198
0.036147767
0.013702293
0.031266501
0.028085459
0.034814068
0.036949892
0.016677877
0.007484621
0.026182725
0.035825808
0.026273363
0.030273257
0.035953644
0.013093255
0.007728596
0.033679455
0.030189038
0.005724654
0.012503959
0.047130766
0.003569257
0.035019851
0.02197145
7.96E-05
0.042436332
6.67E-07
0.015603954
0.01273566
0.025185544
0.015327531
0.012125092
0.033529411
0.026069835
0.022166789
0.049092233
0.023089424
0.04583495
0.042041343
0.00286127
0.008648609
0.017401739
0.026720948
0.043790529
0.032058397
0.005947785
0.029604449
0.011208138
0.044528425
0.038500537
0.015850225
0.044782458
0.010507276
0.03506911
0.03940177
0.030068334
0.039440718
0.048058835
0.028569027
0.039292775
0.030101119
0.045810354
0.036433678
0.022723627
0.018985163
0.023108525
0.018417182
0.035960979
0.036520445
0.00197532
0.037574593
2.90E-05
0.040439865
0.039262675
0.006602349
0.019343019
0.04642166
0.024554963
0.019281565
0.021796512
0.024590655
0.023738095
0.008860662
0.035247506
0.010617107
0.041286296
0.04020237
0.00448817
0.012648918
0.040032365
0.022525421
0.020350099
0.001166458
0.020370873
0.001354722
0.047065129
0.021104324
0.046932433
0.040566124
0.044755955
0.03400663
0.015424253
0.019312397
0.005237974
0.026965382
0.035305169
0.033431737
0.030963641
0.002285968
0.044603655
0.003934637
0.023793312
0.015628158
0.012054612
0.013374414
0.045683112
0.040416237
0.001316344
0.013224478
0.038895208
0.007792065
0.013724062
0.013087393
0.023684665
0.020288872
0.030964357
0.023765267
0.025930282
0.045373657
0.019976276
0.035858404
0.04175471
0.000249718
0.016855169
0.03406572
0.040536099
0.027299101
0.031194402
0.011780599
0.029179265
0.032764813
0.003789226
0.044994817
0.001223953
0.023491925
0.011217157
0.000472131
0.018604405
0.045254218
0.01398338
0.042855616
0.031900583
0.02473039
0.036682096
0.040430564
0.025626912
0.02934061
0.021352185
0.005550779
0.013947148
0.037140705
0.027782858
0.018847521
0.000876598
0.047490732
0.006250048
0.049995426
0.018995506
0.037807219
0.008369724
0.002520815
0.030061431
0.047104924
0.04272211
0.035359309
0.042837595
0.01529609
0.002505093
0.037497726
0.040461645
0.039283688
0.018675274
0.029322624
0.02673906
0.000205839
0.028060521
0.027350369
0.021645635
0.022049412
0.036468944
0.026934291
0.011189405
0.034107275
0.011511169
0.019240813
0.027851488
0.029406679
0.033180829
0.036427118
0.004887975
0.037459378
0.041872748
0.034569857
0.003779181
0.035507461
0.040877815
0.030562875
0.046035415
0.038948592
0.040254336
0.00477428
0.038588042
0.002709407
0.043324355
0.036901583
0.039157269
0.00180961
0.037174802
0.044702391
0.018797911
0.019215898
0.009869388
0.028026701
0.035963153
0.042354666
0.004834369
0.034007434
0.016182135
0.032185279
0.046286084
0.034826829
0.030608078
0.028502145
0.025207848
0.048658609
0.032799701
0.002385412
0.033665346
0.017323009
0.028149074
0.042724019
0.041444195
0.026486673
0.042767959
0.003470132
0.01645357
0.025964762
0.048376682
0.030561955
0.025122202
0.001481253
0.031571637
0.048212801
0.00342381
0.044197194
0.039548575
0.022584906
0.03781887
0.023207287
0.034002799
0.017138448
0.005407318
0.028190486
0.008462912
0.032532467
0.011474355
0.043420364
0.013115334
0.01751749
0.007803836
0.026698539
0.022577531
0.012622983
0.037276289
0.003944526
0.002185377
0.037264528
0.00408165
0.048997122
0.046860579
0.043541588
0.049549251
0.00623499
0.006278265
0.01916329
0.005142241
0.012116925
0.027876968
0.043682933
0.025779492
0.024410562
0.021036626
0.001444511
0.000456427
0.024125109
0.009099999
3.15E-05
0.010377232
0.02015563
0.018350667
0.003078895
0.030637456
0.047466539
0.025145452
0.045677815
0.036080453
0.015711318
0.04769097
0.039662516
0.003103585
0.01868068
0.00799313
0.024876269
0.043489869
0.045440527
0.022363971
0.014499341
0.005135537
0.041446186
0.006067908
0.038388657
0.046914637
0.01924849
0.014058318
0.009775853
0.026707944
0.029408835
0.033906007
0.043903584
0.041215748
0.016439004
0.039186386
0.021147977
0.014562441
0.043689281
0.046648624
0.038678823
0.024705782
0.02972479
0.045332859
0.02414822
0.007414166
0.049953923
0.02234395
0.047691608
0.00074749
0.009512537
0.037048796
0.009594021
0.010368091
0.031200065
0.027981463
0.019498992
0.044657742
0.005150486
0.009258537
0.031687219
0.045977267
0.015573656
0.00479442
0.0175124
0.009198073
0.024777225
0.042573215
0.036335126
0.047121022
0.007475114
0.046137966
0.023393597
0.003503839
0.033595263
0.002601656
0.003677507
0.049714566
0.016901979
0.015772907
0.004349258
0.020943671
0.048427103
0.006210478
0.021648384
0.038131577
0.036931976
0.006015685
0.010712787
0.030245644
0.012845209
0.016888617
0.022227102
0.017677316
0.027897607
0.000440036
0.0429244
0.02660182
0.013447219
0.047104814
0.007177728
0.012532642
0.028145553
0.03307502
0.046145215
0.008921784
0.040872539
0.023586158
0.035889022
0.003472347
0.029219631
0.045186016
0.039321344
0.049438872
0.016423213
0.042281161
0.011378685
0.033380001
7.55E-05
0.038425483
0.016490489
0.030408732
0.01428449
0.044615627
0.023285632
0.003004512
0.041242817
0.045788877
0.046573488
0.014822534
0.00577933
0.02522013
0.044483811
0.047580785
0.004891182
0.049520297
0.001603026
0.048025331
0.00194131
0.025821028
0.044188575
0.004916943
0.02223421
0.044015782
0.006112427
0.017365411
0.048457963
0.046673083
0.004871483
0.045990785
0.026242993
0.024148776
0.031129137
0.023224623
0.034224916
0.039981281
0.014643344
0.044693221
0.049348833
0.042069536
0.027882472
0.043555066
0.008282801
0.006424719
0.010564588
0.037613059
0.028000617
0.007260905
0.001687482
0.005367325
0.036716606
0.029231262
0.046411712
0.046666867
0.024219899
0.006579466
0.027452325
0.031085772
0.01124596
0.001014776
0.043973626
0.001751052
0.037212434
0.015614775
0.049562849
0.028669576
0.017948942
0.030282753
0.017528871
0.028364134
0.010325877
0.030059467
0.026087333
0.028006987
0.012016828
0.045739844
0.010858534
0.029763714
0.033383411
0.014781366
0.026482009
0.040176422
0.044398238
0.000651367
0.01540077
0.0493143
0.026448071
0.037108451
0.006047563
0.005482094
0.040045548
0.016483769
0.039616956
0.017746407
0.003612328
0.039962512
0.008420799
0.033608195
0.045572765
0.041494797
0.009905076
0.008067908
0.011932705
0.008818702
0.00214278
0.046760241
0.015749322
0.016825371
0.000186376
0.013544168
0.011582979
0.043028042
0.022147609
0.008826905
0.001356851
0.049869562
0.003035878
0.005572258
0.038651943
0.044315037
0.043833355
0.030534179
7.61E-05
0.011735666
0.048281038
0.038289019
0.033654225
0.028689944
0.0124306
0.008531469
0.031836737
0.04220052
0.013112962
0.021084787
0.012983627
0.027982957
0.041289971
0.014160839
0.036749508
0.035081462
0.033015522
0.039921821
0.048870249
0.037659442
0.028032455
0.027773294
0.037557197
0.016748497
0.033410955
0.004103286
0.031873844
0.024194093
0.0363346
0.025950612
0.019158711
0.010731922
0.038734645
0.046616212
0.023371484
0.000874365
0.018279919
0.013116942
0.008200881
0.024330296
0.019485057
0.023168444
0.042453563
0.023550701
0.046806313
0.000607241
0.048605737
0.032680842
0.030446465
0.042051424
0.003319895
0.045003016
0.038689179
0.045503872
0.043938719
0.046774293
0.040034019
0.001835371
0.013304224
0.022113127
0.02073009
0.008610387
0.033055235
0.042178687
0.036867912
0.047165777
0.022434099
0.009100683
0.009299093
0.025533753
0.024148281
0.006992972
0.049441789
0.006014134
0.028416047
0.033280524
0.031342108
0.027022408
0.049763566
0.029178036
0.000854215
0.002906152
0.022815562
0.03892682
0.000436138
0.049345536
0.013879174
0.042563428
0.046638462
0.030288066
0.049796732
0.032970734
0.038000537
0.043508703
0.013397073
0.034924408
5.78E-05
0.033079649
0.02473539
0.033390579
0.035493382
0.026609603
0.029052361
0.013239713
0.018557868
0.019328567
0.026760198
0.037209698
0.025683332
0.008296774
0.00290676
0.024287262
0.0034955
0.046127241
0.038421887
0.020180567
0.007737459
0.008533076
0.024674143
0.039485974
0.025996951
0.048056362
0.041391423
0.030311212
0.008271406
0.015427724
0.029461438
0.023266697
0.011853193
0.044307871
0.012176858
0.015479997
0.040553333
0.043744683
0.047637959
0.022058189
0.029228532
0.01371665
0.028969119
0.048816032
0.010132368
0.041652123
0.033527938
0.024522122
0.000164331
0.042441858
0.017171776
0.03144615
0.001480562
0.00469744
0.00775714
0.018271934
0.023439891
0.006826795
0.009396901
0.035446648
0.005744616
0.000466699
0.020032349
0.016939814
0.002422333
0.024633504
0.047753218
0.007156804
0.011664999
0.023492924
0.004516619
0.027982533
0.039376287
0.049170081
0.033013417
0.001053467
0.013716928
0.028021467
0.002946793
0.020118005
0.028009495
0.031790482
0.041781287
0.047026166
0.007788672
0.028463065
0.039930532
0.032727697
0.010761097
0.042023915
0.037802697
0.011997979
0.008337939
0.011130886
0.006094821
0.024548441
0.016061059
0.032702246
0.035342021
0.031481519
0.010512377
0.034738
0.041994637
0.018117454
0.036727542
0.045620473
0.010422453
0.019442155
0.030990488
0.009738006
0.048610474
0.006460084
0.033271656
0.005536056
0.019208837
0.043815449
0.024999711
0.037948855
0.04330735
0.01509754
0.002127526
0.015329275
0.033898103
0.032129689
0.03772344
0.026710241
0.038477375
0.037796279
0.047199341
0.047237316
0.030311086
0.044908785
0.001074801
0.003132371
0.04989205
0.012309154
0.023050553
0.045761919
0.037925524
0.028873146
0.03369049
0.016089409
0.010583897
0.041550523
0.030277166
0.001284473
0.013330045
0.006573386
0.00886185
0.041923149
0.010813647
0.010314587
0.007603833
0.017898354
0.023094457
0.014678541
0.016301497
0.02835047
0.020185598
0.015888
0.031303408
0.021068535
0.049113844
0.00506244
0.046586697
0.007914108
0.035699565
0.039229146
0.008383075
0.026678922
0.001406524
0.033039417
0.025237116
0.006536917
0.004481825
0.01920243
0.005532091
0.042792218
0.038305063
0.003201387
0.038197953
0.032730058
0.014254721
0.014051325
0.002116105
0.022575266
0.004150634
0.048918166
0.021447267
0.005366401
0.002358574
[truncated: 23,934 more rows]
