# Supplementary material for: p-Curve and p-Hacking in Observational Research
Source: PLoS One. 2016 Feb 17;11(2):e0149144. doi: 10.1371/journal.pone.0149144 (PMC4757561; doi:10.1371/journal.pone.0149144)
Supplement: S1 Dataset — (ZIP) [file pone.0149144.s004.zip › S3 Dataset. Data of Simulation/rho01/ss10000.csv]

pvalues
0.016757624
0.003784837
0.016510538
0.02980838
0.023587945
0.010387835
0.034013727
3.17E-05
0.00592503
0.034053685
0.032450476
0.030462925
0.019240725
0.001392498
8.85E-05
0.008440645
0.024711444
0.041669998
0.014305841
0.000276153
0.004670371
0.036825106
0.02210486
0.037408149
0.034179365
0.03307253
0.016714764
0.020868411
0.020133087
0.022546059
0.014975149
0.017827789
0.039040171
0.008113581
0.01396139
0.01528026
0.031645514
0.029733764
0.019874742
0.003056202
0.010351137
0.004353695
0.044146354
0.032471136
0.04619063
0.034704962
0.008767697
0.044948598
0.048226263
0.025022332
0.040015445
0.032269321
0.025984096
0.021230234
0.006881141
0.011364908
0.008358586
0.015920815
0.041643441
0.04713629
0.0126633
0.004695029
0.046262876
0.046941547
0.047322081
0.020166777
0.029842013
0.049639635
0.014225755
0.045891355
0.008938963
0.023833743
0.041605809
0.010762589
0.03475864
0.012760106
0.011671271
0.005276748
0.042575441
0.014172243
0.029349836
0.0363378
0.012913415
0.033190293
0.009715902
0.024532069
0.048373454
0.031806471
6.35E-05
0.032781519
0.042352389
0.015311834
0.00514014
0.00678672
0.03690908
0.026022125
0.039058087
0.042445227
0.001552078
0.001505731
0.000285141
0.02670864
0.039253442
0.02931676
0.008598471
0.042414674
0.011801789
0.04915861
0.010297493
0.012891475
0.027603412
0.04588091
0.024765867
0.014158714
0.013288391
0.01677011
0.027910401
0.037403816
0.013185196
0.0442242
0.042390445
0.003083752
0.003740972
0.013442734
0.012515139
0.0064728
0.042258755
0.04581992
0.035988585
0.00033318
0.021323344
0.045520808
0.020043069
0.044356224
0.000843703
0.036527092
0.004035336
0.034312992
0.023743227
0.008092152
0.037957571
0.001822836
0.040800773
0.000172668
0.010272373
0.018373382
0.010446987
0.033821618
0.035069156
0.001553243
0.041488328
0.028847128
0.021736206
0.044373341
0.037006387
0.000412797
0.048552131
0.014716452
0.03009658
0.01013879
0.036521196
0.001402106
0.02838844
0.045403994
0.004229105
0.029729892
0.017135624
0.004811329
0.043303532
0.031248797
0.041115426
0.049907731
0.017761782
0.01357258
0.003733603
0.031013023
0.022429287
0.010075109
0.015935842
0.0219916
0.003656409
0.010405519
0.014947509
0.008950024
0.006747894
0.025389849
0.012120079
0.003401622
0.006957705
0.03275217
0.015365975
0.043041084
0.040349385
0.015889038
0.038229737
0.018692674
0.029209687
0.009132626
0.047613145
0.00791972
0.023232462
0.012497545
0.044672171
0.001127207
0.047092281
0.048438578
0.025120943
0.005692962
0.040590676
0.015816247
0.018639544
0.009671456
0.03745778
0.042880581
0.00724879
0.044771585
0.006545055
0.0267506
0.027357755
0.044845758
0.048046899
0.04914441
0.012822273
0.035495404
0.039277219
0.005206555
0.017653833
0.003799718
0.011221122
0.037188341
0.025318736
0.031120752
0.019484412
0.009064637
0.039138045
0.029751833
0.021991417
0.018975346
0.048712093
0.03710001
0.026842762
0.028549338
0.044685334
0.019626166
0.025456747
0.024801341
0.006346909
0.017326202
0.009806041
0.007100202
0.028730807
0.045033679
0.015200029
0.018649751
0.047264249
0.006078708
0.021990279
0.021693631
0.047550789
0.004297937
0.008071346
0.000206224
0.048751454
0.038518719
0.010639725
0.044808668
0.008537779
0.014466628
0.032438525
0.001015488
0.025615335
0.000662332
0.030297006
0.0007166
0.017390281
0.016690576
0.022828173
0.037786233
0.010166275
0.022354181
0.000156284
0.030504788
0.008945803
0.042104235
0.026659715
0.040483514
0.01649738
0.033073171
0.040001651
0.031131068
0.017951645
0.043683857
0.010278361
0.005102816
0.035571702
0.035517197
0.021900336
0.044096189
0.0327454
0.020504825
0.034863439
0.036439186
0.016390196
0.00080389
0.026201604
0.007622742
0.029435107
0.01106965
0.031553785
0.039152262
0.030865409
0.046208901
0.01114748
0.04617467
0.022951887
0.037993904
0.035484463
0.009621921
0.042532312
0.016407339
0.02232152
0.020123948
0.026750601
0.015997152
0.012557369
0.042538408
0.005497107
0.021409584
0.003986757
0.014323328
0.032214047
0.019543915
0.00169842
0.042764701
0.011590558
0.036620651
0.030118543
0.014356322
0.010803227
0.018316338
0.036503053
0.008435785
0.016039672
0.02639471
0.018528773
0.026751685
0.014243727
0.008709039
0.03410438
0.033051398
0.002941828
0.031372337
0.035290126
0.02488014
0.004738236
0.015135585
0.015974905
0.010261679
0.000443882
0.044125268
0.016979315
0.014472301
0.00506579
0.021771272
0.012766147
0.013856602
0.047652864
0.000753174
0.026989985
0.001965947
0.022739361
0.001635322
0.043329255
0.010731771
0.034154919
0.030256791
0.04952009
0.012296532
0.037383136
0.002615078
0.003228327
0.000578752
0.006486528
0.004232162
0.047957309
0.016581003
0.043062451
0.027070418
0.043158642
0.011509255
0.000316882
0.030885888
0.015515739
0.033514925
0.020192118
0.022118969
0.02083595
0.00686386
0.023950651
0.033130889
0.031026596
0.025966994
0.012623701
0.049339178
0.00634314
0.000519255
0.025226532
0.018595184
0.004881961
0.034013259
0.011496919
0.013581523
0.001487249
0.040207361
0.024021003
0.000435983
0.035988774
0.045046875
0.013771519
0.041062363
0.036177447
0.013042755
0.046555492
0.021457469
0.009740439
0.045710721
0.048103334
0.013543484
0.042946199
0.014484103
0.011117353
0.041475619
0.036819721
0.007309429
0.015630365
0.039167672
0.030488971
0.03763574
0.042756971
0.020604421
0.032158613
0.043349309
0.022965284
0.016279438
0.002509941
0.03629958
0.048231445
0.030412164
0.042059631
0.045424455
0.019802062
0.023738728
0.035564087
0.041148605
0.006128911
0.030926876
0.035753825
0.043212082
0.02835253
0.040906915
0.006648552
0.042426351
0.027812033
0.009203441
0.009097927
0.024865643
0.049713281
0.000151126
0.015432458
0.019140051
0.010821472
0.022839994
0.046692245
0.016142106
0.004044378
0.006292362
0.005495003
0.022233205
0.002855525
0.001603888
0.024806385
0.024880674
0.002534601
0.000297039
0.035714219
0.002922079
0.03851465
0.046573835
0.049886068
0.015171743
0.04231245
0.013683029
0.014218965
0.040556456
0.037493091
0.038400942
0.003648063
0.022154983
0.008481579
0.01476652
0.017711186
0.026879763
0.048689011
0.02617687
0.023934019
0.017785653
0.009393502
0.0169966
0.037787853
0.046931856
0.042424184
0.011560716
0.030347336
0.005866381
0.016979956
0.041058545
0.044676987
0.019764693
0.039954279
0.035853947
0.025159307
0.034082369
0.002403654
0.034593507
0.047270504
0.036150987
0.022808759
0.015942406
0.025462983
0.040636397
0.022833663
0.04136251
0.023411824
0.048471149
0.029317027
0.035228741
0.036419837
0.032186133
0.048325586
0.041034086
0.025978976
0.012749827
0.013181939
0.008841545
0.030029563
0.018033959
0.042216851
0.000861566
0.046274386
0.012453942
0.00763204
0.004845874
0.034497353
0.009012662
0.020701426
0.010659316
0.041567083
0.038309649
0.012676294
0.02394241
0.033922813
0.035405705
0.0385508
0.040463037
0.028506447
0.04478858
0.007641629
0.020499376
0.040391326
0.021593002
0.021836607
0.015393834
0.035742012
0.003765124
0.028316383
0.019288126
0.006904666
0.048233989
0.018923432
0.049808965
0.009377816
0.024662448
0.00253998
0.046056375
0.022528197
0.036734467
0.037411147
0.019625684
0.004828115
0.043380936
0.023774951
0.044043074
0.01032931
0.004658925
0.043165161
0.034711605
0.019388104
0.047283697
0.034552541
0.036957
0.031647354
0.032850925
0.039379087
0.018377197
0.000411819
0.025757391
0.003020351
0.044588459
0.031994724
0.013572632
0.042638403
0.004904455
0.007049962
5.11E-05
0.025865096
0.024884098
0.008862147
0.000517788
0.035394791
0.049070952
0.021297477
0.036904507
0.045784002
0.018939816
0.046881379
0.008407647
0.019397015
0.001362653
0.04633009
0.003601861
0.033395151
0.005560034
0.028354914
0.002633922
0.026943138
0.033223554
0.011565744
0.025356274
0.016451655
0.003583875
0.026356873
0.014231501
0.024716092
0.012475793
0.031262459
0.022445516
0.025236376
0.003597768
0.024400518
0.023812972
0.015411581
9.81E-05
0.011099044
0.013827805
0.009574485
0.014044936
0.028391625
0.018746375
0.030425147
0.021806503
0.044467232
0.001268898
0.039930702
0.002477275
0.013360031
0.007805495
0.005040452
0.036718748
0.021276088
0.010107194
0.019559053
0.035265459
0.015045194
0.000822672
0.029131872
0.046518959
0.00544264
0.045956692
0.016836823
0.018414016
0.04293798
0.030205043
0.040407168
0.03038762
0.031848396
0.035241048
0.017606031
0.044016793
0.010211289
0.033885738
0.007263127
0.009395708
0.031872728
0.021915111
0.011465618
0.010686689
0.010825054
0.00947202
0.018570553
0.019702125
0.041819687
0.035274855
0.04370056
0.000254948
0.023448082
0.025893974
0.045389953
0.013626933
0.009871239
0.021978305
0.006282004
0.044300264
0.018653594
0.022095128
0.022768734
0.017657809
0.004956782
0.037416157
0.025312215
0.040430708
0.018100138
0.030084402
0.006617921
0.010649426
0.012170468
0.048117797
0.008164351
5.80E-05
0.044976367
0.025842467
0.000940379
0.02458027
0.009185536
0.037653121
0.044794547
0.005506883
0.028934563
0.022667345
0.008630785
0.049590738
0.03796601
3.55E-05
0.03171581
0.024909527
0.030801865
0.004164184
0.020942241
0.025352065
0.031820916
0.038030096
0.0126865
0.029682496
0.044641791
0.046983815
0.015818312
0.048337569
0.006403127
0.043774876
0.039625217
0.025724538
0.048944552
0.011338917
0.043935647
0.013934584
0.003544772
0.014674333
0.01355905
0.004063739
0.002141294
0.040565637
0.047466771
0.047034789
0.036675678
0.009277307
0.038464028
0.020569173
0.023396391
0.031941519
0.042961603
0.00628648
0.003788925
0.044982768
0.026257842
0.000567971
0.011022281
0.01179261
0.014775417
0.017676156
0.01696335
0.048310721
0.002414844
0.049526508
0.039574435
0.017036022
0.009798174
0.044274345
0.019699872
0.012443637
0.049962497
0.026435624
0.03529793
0.016857869
0.048832002
0.011973571
0.009226222
3.04E-05
0.019663221
0.010296516
0.017211455
0.023726438
0.037586932
0.04110086
0.0353994
0.007990212
0.015401914
0.046889275
0.00316002
0.01562376
0.020764469
0.036002148
0.045703952
0.012390129
0.011627213
0.012218031
0.014195558
0.048110609
0.022819203
0.002790044
0.040610733
0.034449023
0.00110993
0.028608608
0.042165536
0.030146167
0.010333717
0.009274719
0.036417629
0.03186837
0.021103181
0.047062104
0.040156118
0.005512886
0.021729607
0.006420937
0.001162987
0.01803315
0.043110688
0.004652814
0.033007511
0.019141755
0.009556533
0.015633637
0.045711344
0.007161718
0.039663943
0.007010026
0.041030762
0.029468871
0.030910367
0.005327701
0.015508254
0.043163563
0.041412597
0.003137672
0.045343527
0.033117316
0.008718058
0.0066653
0.023507166
0.004599776
0.004545271
0.016029474
0.010827697
0.049140982
0.026423818
0.009702864
0.032895689
0.035426897
0.001489238
0.041614032
0.027462096
0.011835548
0.045638562
0.021111695
0.01784858
0.007373818
0.049703527
0.010885934
0.042763685
0.001639871
0.008814358
0.000658791
0.029500691
0.03548257
0.00133527
0.014589046
0.031493133
0.025311441
0.009011879
0.047480396
0.030040765
0.02940964
0.024932362
0.043190006
0.00664639
0.034475714
0.027689514
0.048332192
0.0226798
0.038102348
0.012231322
0.00480921
0.037010189
0.018956041
0.036763469
0.040880494
0.022993443
0.046398246
0.041587632
0.036305378
0.04538927
0.002268776
0.036174567
0.015110917
0.034038093
0.022211085
0.003990956
0.020532799
0.01713627
0.033347617
0.017366892
0.008936635
0.016424694
0.039108091
0.021606035
0.020612167
0.026983148
0.018106669
0.029931815
0.042158214
0.04687429
0.018072548
0.00403102
0.02698914
0.000162985
0.011573587
0.013327938
0.010635318
0.024532603
0.028887522
0.028841305
0.028655928
0.031347109
0.048704419
0.014920273
0.00585586
0.001499006
0.026739091
0.043644843
0.041384207
0.016670447
0.03229176
0.010772069
0.001262893
0.024516891
0.014871294
0.020765793
0.001637638
0.01698247
0.023078385
0.048571161
0.015269528
0.014569165
0.005127858
0.024039184
0.048279822
0.007205678
0.011937501
0.048409812
0.009755127
0.037857645
0.017729219
0.026598567
0.010761281
0.041624057
0.047549853
0.011357466
0.02903327
0.049375316
0.043344148
0.046334565
0.042694709
0.034356995
0.011909374
0.008766975
0.003325077
0.04473095
0.013231781
0.000203713
0.042115637
0.000150457
0.016548208
0.011608928
0.010843289
0.025943288
0.041328619
0.019003206
0.034718113
0.009015322
0.005822393
0.048150409
0.004401283
0.034347395
0.02279256
0.030335591
0.006556868
0.007745205
0.039691179
0.018187315
0.025660148
0.048067126
0.03723382
0.029349175
0.048306531
0.043437088
0.041531184
0.030321205
0.047352894
0.006134434
0.029672305
0.028855851
0.02776331
0.011892228
0.028916772
0.035006057
0.022288286
0.000768337
0.009428833
0.006975824
0.031165826
0.032861241
0.010226228
0.028522058
0.020802443
0.000705536
0.026030525
0.010540581
0.010315
0.027568781
0.031332795
0.023555143
0.031768386
0.035583684
0.028575184
0.030398793
0.006812248
0.019420117
0.0439394
0.021469626
0.006209885
0.045503195
0.031962602
0.03133707
0.033200423
0.012001102
0.043143526
0.032937893
0.015069112
0.020832366
0.028710284
0.02802619
0.004239252
0.016732961
0.044034322
0.013821213
0.025903215
0.016774318
0.009022099
0.006130433
0.011311627
0.035770889
0.041167957
0.005844745
0.039378782
0.014565028
0.011885367
0.020610629
0.005852614
0.048412336
0.018720928
0.028327847
0.03821539
0.020805518
0.02208235
0.014464548
0.037594691
0.019267946
0.015531685
0.016112729
0.030012981
0.049633114
0.02533745
0.000713265
0.024550911
0.026309102
0.039943716
0.039583099
0.036932218
0.026005091
0.013116133
0.007888119
0.0046878
0.007381257
0.039779716
0.000453318
0.009376101
0.024097445
0.034765947
0.016188119
0.002260922
0.011030865
0.012066603
0.027661922
0.011658258
0.006627826
0.025946811
0.012594013
0.044021532
0.022992915
0.028676412
0.032012734
0.027630565
0.026139964
0.038858632
0.040356239
0.007642591
0.032290885
0.023507234
0.018934233
0.022979038
0.031654495
0.041690338
0.008560493
0.010937973
0.028084237
0.035139837
0.009088744
0.00019214
0.018755006
0.042582493
0.029679123
0.02666358
0.016490903
0.027097541
0.035029664
0.032220047
0.04554517
0.025030396
0.029949863
0.005542697
0.032306515
4.49E-05
0.036560803
0.022665759
0.042159381
0.038229661
0.030923099
0.012594004
0.015006146
0.031070964
0.002217432
0.046100984
0.019491348
0.023206144
0.021953931
0.022178887
0.02707602
0.027290802
0.023704156
0.025847132
0.042339435
0.001204585
0.029660669
0.001727363
0.029711731
0.031915565
0.034690105
0.004450081
0.026664806
0.049638787
0.022107819
0.044080222
0.022589089
0.016535079
0.029198044
0.026816813
0.020239952
0.021040289
0.026199808
0.00159709
0.011668404
0.038801593
0.019599424
0.007842942
0.00117732
0.044956809
0.007729553
0.006748073
0.016040589
0.008246156
0.046039406
0.047807342
0.003172082
0.013252013
0.02589749
0.034029046
0.034948461
0.020857713
0.008635684
0.042635645
0.048163469
0.038555946
0.017460424
0.009961598
0.002695147
0.012246279
0.000831183
0.000594441
0.032250655
0.040020599
0.016152078
0.000737171
0.0344198
0.014536567
0.014165793
0.017660736
0.037563157
0.034569547
0.021368163
0.011547458
0.025573215
0.025581664
0.006514812
0.003515157
0.038835357
0.025171827
0.004330517
0.037623879
0.046304508
0.046889786
0.020034283
7.52E-05
0.007745118
0.045899651
0.037079978
0.029941332
0.011760792
0.002064517
0.032496481
0.03720902
0.024905338
0.029005137
0.013470569
0.002304105
0.021214287
0.030262536
0.035882164
0.026065392
0.006058137
0.016528645
0.028463561
0.036730293
0.032874288
0.00681233
3.83E-05
0.000469083
0.01040941
0.011784442
0.038682165
0.006732214
0.015753166
7.05E-05
0.009436786
0.034367158
0.048003446
0.030870705
0.005282274
0.014306881
0.032555091
0.007914063
0.02128845
0.00417376
0.020130858
0.009973132
0.023940123
0.001543027
0.011430186
0.000221481
0.035518919
0.020264241
0.031363562
0.028076104
0.04511403
0.005084767
0.001281368
0.019086284
0.006055776
0.002196663
0.042188026
0.018862604
0.010439831
0.007484117
0.004796128
0.007538958
0.021878323
0.0079668
0.024063632
0.029238387
0.046342575
0.011376274
0.006689015
0.012773595
0.047432977
0.003340845
0.02125999
0.046143529
0.018983964
0.000351744
0.012442347
0.012864955
0.04987314
0.036108611
0.017771454
0.027062936
0.044666892
0.031633957
0.000112301
0.027454475
0.000589807
0.021429693
0.002323107
0.013976637
0.027167772
0.026889234
0.03791909
0.03553622
0.040256051
0.026364468
0.033705683
0.000208283
0.017499847
0.014591967
0.017158039
0.043302534
0.007622917
0.010859761
0.046687706
0.048488499
0.001239911
0.025232972
0.002149018
0.046447674
0.04270703
0.015410711
0.032417532
0.011797117
0.04015192
0.022196684
0.000283757
0.032636174
0.029650349
0.033611455
0.001231936
0.036365932
0.031196156
0.020006878
0.001279129
0.008540349
0.04042772
0.017170509
0.019158416
0.029273794
0.017322466
0.041852063
0.010885291
0.040539234
0.019050403
0.00158437
0.009650552
0.000663769
0.024606144
0.042748196
0.033199162
0.031263133
0.04184167
0.018280678
0.028600488
0.018787614
0.017309841
0.038976969
0.02829832
0.025005097
0.048872786
0.005688963
0.035403311
0.019363825
0.001434171
0.009608976
0.039380694
0.01245826
0.027191175
0.019252505
0.040755547
0.022762712
0.002034804
0.016356089
0.018277712
0.034603775
0.005142112
0.042081796
0.030984667
0.00914625
0.032158169
0.013521954
0.041439253
0.002811047
0.035596843
0.009272797
0.003047
0.035690398
0.0468626
0.017680636
0.033490714
0.009456479
0.005380719
0.004426713
0.018998954
0.018194955
0.002404385
0.007904116
0.029861813
0.021398938
0.008486825
0.04855958
0.035775738
0.013475572
0.048851235
0.048772498
0.013953086
0.007904538
0.003560565
0.011654714
0.040845799
0.044274637
0.021265552
0.025773866
0.02642722
0.017958039
0.032023221
0.00925859
0.019482204
0.027148482
0.01739157
0.014391816
0.030090679
0.044767626
0.004748631
0.005567843
0.046123152
0.049005783
0.008996278
0.006187381
0.042429741
0.035668308
0.00733408
0.006132767
0.035323002
0.035603901
0.037546278
0.01426924
0.048959982
0.012056056
0.027308443
0.047270792
0.017821496
0.041040038
0.000444816
0.001566001
0.007481677
0.039219578
0.027590339
0.028679351
0.005887787
0.046422994
0.045236223
0.037689367
0.041989006
0.041939796
0.004412393
0.006812412
0.019576361
0.008803695
0.004528255
0.048903836
0.012205745
0.034301144
0.003223346
0.017503134
0.049197029
0.047403501
0.041484828
0.008326995
0.000666581
0.044758381
0.02784075
0.04654704
0.037509092
0.026304435
0.018180101
0.038705013
0.014795214
0.034958104
0.02707038
0.048583845
0.030127663
0.019048516
0.004395768
0.021905903
0.003013196
0.012417742
0.016505801
0.041630244
0.046542858
0.02580845
0.02706674
0.035285281
0.048300198
0.017576237
0.003707637
0.048897755
0.027500901
0.029493987
0.041283121
0.04545142
0.021507241
0.000335285
0.028073562
0.011860149
0.025251631
0.045639778
0.002028014
0.014961393
0.01044188
0.0041131
0.043224676
0.028854808
0.016498134
0.026371288
0.028240124
0.002365489
0.020025179
0.013914779
0.039625053
0.036479113
0.036595581
8.78E-05
0.043495129
0.047331738
0.034504034
0.014986319
0.002000206
0.048429964
0.000330625
0.041730104
0.029786938
0.008238838
0.008210841
0.045608154
0.041616743
0.035298458
0.043216196
0.027957053
0.020867117
0.003561846
0.049051741
0.036263427
0.04459112
0.037982431
0.009594664
0.027647185
0.020179626
0.021258352
0.020420018
0.009054534
0.02788179
0.006425419
0.042011356
0.004843377
0.011385579
0.025562942
0.047323457
0.004020019
0.017585602
0.048497966
0.025228485
0.029171828
0.041241441
0.017215776
0.037154452
0.004618133
0.01911723
0.012797372
0.003295441
0.040616534
0.042846663
0.033324654
0.031507117
0.045638815
0.003760268
0.016904008
0.042036695
0.033480654
0.005387081
0.01935924
0.035976117
0.007883101
0.045954375
0.000380725
0.012157905
0.027000784
0.037969035
0.035479754
0.033488413
0.001267944
0.007716274
0.048703127
0.013634545
0.001202707
0.019872851
0.036640505
0.019840291
0.024968526
0.026078133
0.032516914
0.028420809
0.032554265
0.016361825
0.004810807
0.046452853
0.045811615
0.027865909
0.01855024
0.048941166
0.013209576
0.045568347
0.03762265
0.044396162
0.004359768
0.002524361
0.00248764
0.002900252
0.040112707
0.028939789
0.009998162
0.028926556
0.04374983
0.044589368
0.046070118
0.027077984
0.016754414
0.004849851
0.000878225
0.00390209
0.012063432
0.015614266
0.019842946
0.017409041
0.003422878
0.018621547
0.027258279
0.027650168
0.010335067
0.001339476
0.001134365
0.012517849
0.024595486
0.048584228
0.021366772
0.02385815
0.014852409
0.018494941
0.035803842
0.032263198
0.048315848
0.049709519
0.000979993
0.002823341
0.036498231
0.001450116
0.000735714
0.036823058
0.003723657
0.044816506
0.017006572
0.027350245
0.003500209
0.004398143
0.007223406
0.009219636
0.047557628
0.017270032
0.017205092
0.021857255
0.04567183
0.044598614
0.013163045
0.003448369
0.029611022
0.017502725
0.000514545
0.014162246
0.036263809
0.002109975
0.033708384
0.026619879
0.010667789
0.047080863
0.020013128
0.045234091
0.047022687
0.003360024
0.004093299
0.028449072
0.043687449
0.026851114
0.026596064
0.002104334
0.016748767
0.031861806
0.044015787
0.012954564
0.045345703
0.03511951
0.022555494
0.019678923
0.047037308
0.000708937
0.049812004
0.027377165
0.023471078
0.000337406
0.017371801
0.027003806
0.045988841
0.006109587
0.007816351
0.015711322
0.031162676
0.040899622
0.044380214
0.023000525
0.036085849
0.042530424
0.011736985
0.000277345
0.031080532
0.025082065
0.015286577
0.018672946
0.002570022
0.041343537
0.027696549
0.007122314
0.013662108
0.023615983
0.00827382
0.041844004
0.012226796
0.023151745
0.042494768
0.027240105
0.039584376
0.016702461
0.030571328
0.047303877
0.042476342
0.041506342
0.032014411
0.003922224
0.033148702
0.015824173
0.011324973
0.008537704
0.009519197
0.002251785
0.041647481
0.043200877
0.032252608
0.034043117
0.0064891
0.023994773
0.047080393
0.044640153
0.009731668
0.01078551
0.026704153
0.029267048
0.048775179
0.025321135
0.028945542
0.027163051
0.031176376
0.046429378
0.017199915
0.029336884
0.014593728
0.021362423
0.01166412
0.008691229
0.033909104
0.010169184
0.033503878
0.023854212
0.034753994
0.010439508
0.01478326
0.005777194
0.046114876
0.034906859
0.021031606
0.041436962
0.031951219
0.04852956
0.041727529
0.026150093
0.0308208
0.036850562
0.013626155
0.042399956
0.011045073
0.025858809
0.014039723
0.019040713
0.005070023
0.004158254
0.046255286
0.049941579
0.030656159
0.014212975
0.002512958
0.004278473
0.011649359
0.010126408
0.001533714
0.030895005
0.044171981
0.042416143
0.047364781
0.015639716
0.004182694
0.004136552
0.016469213
0.00718583
0.003334601
0.007760492
0.018948403
0.047038669
0.026721924
0.04226802
0.031824357
0.007531983
0.020884039
0.007641542
0.005739541
0.031020514
0.036969973
0.028246862
0.015740863
0.026578025
0.027811209
0.030733218
0.004578995
0.00545606
0.045527459
0.038361013
0.001556934
0.004862153
0.004732038
0.004485783
0.005146213
0.008495745
0.019392455
0.036283408
0.005034931
0.022599424
0.016499654
0.021700743
0.032742587
0.013742254
0.03890996
0.023807351
0.002287635
0.025432013
0.021942689
0.035523582
0.000544345
0.024294596
0.042194003
0.002215662
0.045543263
0.021144406
0.023596073
0.048330637
0.013133544
0.01268881
0.003625971
0.030918522
0.025261085
0.048665262
0.002921956
0.00258563
0.044278247
0.026827269
0.039437288
0.014296806
0.000698568
0.0491525
0.003351064
0.0301731
0.041270576
0.034119824
0.025189401
0.031839399
0.03435963
0.027515046
0.049272948
0.045575631
0.003057231
0.046540117
0.016926908
0.049548127
0.003274695
0.03771635
0.03856086
0.035077627
0.027344206
0.014805295
0.028056774
0.037910949
0.020826852
0.000842356
0.049007833
0.019927973
0.04026827
0.049105885
0.036685584
0.009709303
0.027902018
0.040250463
0.025810101
0.006105096
0.037945499
0.010902358
0.012193719
0.041559308
0.001512427
0.019527042
0.013080931
0.00206393
0.039364483
0.003672806
0.023761058
0.02029545
0.011237389
0.026569574
0.021654143
0.012644372
0.002970549
0.00481971
0.013419556
0.032882613
0.013244527
0.01983689
0.033376478
0.017145037
0.02180109
0.008618858
0.043326697
7.87E-05
0.026020459
0.026951248
0.031691748
0.026595206
0.036551789
0.019061807
0.022533833
0.017742694
0.038258209
0.007851005
[truncated: 32,533 more rows]
