# Supplementary material for: p-Curve and p-Hacking in Observational Research
Source: PLoS One. 2016 Feb 17;11(2):e0149144. doi: 10.1371/journal.pone.0149144 (PMC4757561; doi:10.1371/journal.pone.0149144)
Supplement: S1 Dataset — (ZIP) [file pone.0149144.s004.zip › S3 Dataset. Data of Simulation/rho01/ss100000.csv]

pvalues
0.009120894
0.002347047
0.000159899
0.019539083
0.025509046
2.79E-06
0.001893295
0.003074838
0.035792429
0.000103877
0.000333657
0.003865056
0.001868728
0.009838508
0.046049773
0.032007593
0.023614471
0.047984219
0.034109874
0.012094576
0.032771732
0.02005464
2.39E-05
0.001429124
0.015714042
0.017461689
0.025399776
0.006325548
0.039285069
0.001540568
0.004542045
0.011394066
0.001256068
0.00584758
0.046666422
0.008908259
0.038982779
0.011488338
0.015895095
0.02275646
0.014782241
3.24E-06
0.006746941
0.002120718
0.037764164
0.002287984
0.000839391
0.003486183
0.000223997
0.002957323
0.03751492
0.009280489
0.018470311
0.020959271
0.030614981
0.000765066
0.033349855
0.018817513
0.001650007
2.44E-06
0.005175637
0.045556364
0.035614965
0.001060115
0.001062308
0.00859881
2.63E-05
8.19E-08
0.034434013
0.004784955
5.60E-05
0.028815989
0.002435812
0.007043575
0.011068801
0.005382962
0.016413515
0.000289182
0.03913977
0.005371208
5.96E-05
0.017188682
0.000950054
0.003289359
0.003890022
0.000433534
0.023849334
0.043543573
0.042833693
0.026588113
0.018202059
0.005704629
0.001488487
2.74E-05
0.023825649
0.003848081
0.00052001
0.038010964
0.009019499
0.013947351
0.018043361
6.11E-05
0.022199261
0.033021507
0.002007584
0.034352113
0.015829842
0.022740899
0.000972613
0.008395605
0.036557195
0.005011516
0.000212144
0.004514595
3.72E-05
0.000312657
0.028495637
0.025433576
0.000312957
0.021354231
0.000540514
0.000567782
0.013019211
2.37E-06
0.008646391
0.013259406
0.000205657
0.000271879
0.011089947
0.033977077
0.002706431
0.018661776
0.004230108
0.01620112
0.009612499
0.006040507
0.007826291
0.019136494
0.036251221
0.046357265
1.42E-05
0.00288466
0.005757801
0.004016848
0.021863977
0.014207328
0.000900685
0.026480436
0.029624857
0.031549171
0.012051159
8.54E-05
0.000129863
0.003009373
0.006054256
0.009675237
0.001108962
0.036984089
0.011261073
0.034206897
0.036927177
0.016589983
0.005872655
0.002403567
0.007129301
0.041628388
0.014237353
0.043698837
0.000758759
0.006702992
0.0469192
0.015704124
0.003833971
0.001391763
0.007506225
0.001181888
0.043644777
0.007417548
0.021406192
0.000704269
0.001268421
0.010107653
0.035987109
0.002854322
0.000409775
0.046427302
0.026186915
0.047015576
0.003228017
0.028123255
0.027118396
0.047402584
0.026907015
0.032088235
0.041881057
0.041423925
0.002664278
0.006844905
0.004587671
0.034035032
0.000300893
5.80E-05
0.0054404
0.01024166
0.03647354
0.026974821
0.007885325
0.012992777
0.004556254
0.021612323
8.18E-05
0.001422693
0.008483216
0.032155918
0.000128964
0.006694745
0.000780073
0.021150793
0.043151507
0.007591772
0.001132621
0.001071178
0.000540471
0.00251291
0.003239765
0.014235574
1.37E-05
0.022312712
0.003131418
0.005305909
0.00016634
0.008358922
6.12E-05
0.000465285
0.002656586
4.56E-06
0.00509324
0.032628438
0.020824885
0.001069612
0.029620195
0.020631533
0.012772329
0.00068619
0.006982767
0.022697902
0.001437186
0.008928033
0.019589073
0.000221092
0.037385604
0.02806156
0.007232473
0.00086192
0.002641638
0.004585754
0.004290394
0.024709155
0.0138762
0.013112433
4.20E-05
0.026007239
0.03651971
0.010029846
0.00139374
0.00011017
0.029605853
0.001668722
0.005586669
0.047662118
0.012114435
3.36E-05
0.002646431
0.000110508
0.001927225
0.000909342
0.042578607
0.046815314
0.001569498
0.022172948
0.003688308
0.015848256
0.011251368
0.005925189
0.002717799
0.015739332
1.36E-06
0.014081244
0.029946534
0.016393403
1.95E-05
0.014079481
0.014782694
0.036604717
0.002222681
0.004093064
0.006022367
0.000728816
0.005231699
0.009355993
0.021008887
0.005866172
0.000380216
0.037121673
0.034181111
0.007882241
0.026710878
0.000211961
0.018143113
0.005499426
0.005430191
0.0105419
0.000433672
0.000997945
0.027300309
0.002478731
0.003663971
0.049833347
0.000354702
0.022038062
0.008113952
0.045724445
0.003723831
0.025870931
0.002219842
0.004726038
0.045856563
0.004214687
0.027581855
0.041482444
1.03E-05
0.042837199
0.010580455
0.012275374
0.02241117
0.025882784
0.026673958
0.024290313
0.030449559
0.000803587
0.005575978
0.001558525
0.030034503
0.0049043
0.022165982
0.045119811
0.029439336
0.009093096
0.048035167
0.013940269
0.000666679
0.004477208
0.032725816
0.008686159
0.018656213
0.000439149
0.002078596
0.033150388
0.04619737
0.024128987
0.00013538
0.005925562
0.007402549
0.037269961
0.00053556
0.002983352
0.03745393
0.011388212
0.008541481
0.009454361
0.017317846
0.024164614
0.000385235
0.03951561
0.003017606
0.000140927
0.014347153
0.047061451
0.019892818
0.001923011
0.00505558
0.007932583
0.031204065
1.01E-05
0.008729237
0.000948722
0.005591096
0.000656945
0.042469206
0.021253228
0.017743362
0.000804506
0.00021969
0.023761749
0.030585871
0.015900456
6.62E-05
0.034779413
0.035294724
0.018595284
0.001152409
6.50E-06
0.026836339
0.00087276
0.016018916
0.000173044
0.021209949
0.000863239
0.02294779
0.007502725
0.018032715
0.03584997
0.036256149
0.002247444
0.014286212
0.000754717
0.000158701
0.000360373
0.004598138
0.02583018
0.013472453
0.012909006
0.013823827
0.03196662
0.02497482
0.030514365
0.005957886
0.001598386
0.006842567
4.14E-06
0.035124436
0.034055701
0.000705211
0.00722821
0.004052269
0.020567268
0.002454331
0.046160836
5.26E-05
0.006015152
0.036188575
0.029178231
0.010676319
6.18E-05
0.000755157
0.021394851
0.046025077
0.027501698
0.002401613
0.018829389
0.010429303
0.018583855
0.000775901
0.014120291
0.000141681
0.029697469
0.00027468
0.03068252
0.00562353
0.022799102
0.025215951
6.58E-05
0.037588109
0.006964546
0.011483831
0.000745074
0.039311883
0.024465205
0.014021227
0.003526886
0.006123521
0.031020729
0.017720246
0.001075147
0.041562339
0.032423517
0.000163761
0.022884364
0.013034939
0.01419556
0.005373329
0.021115991
0.027702842
0.027217286
0.016841817
0.006389398
0.003117713
0.019556866
0.026774335
0.009558066
0.009303032
0.00393476
0.000464362
0.000837225
0.006465774
0.000162765
2.06E-05
0.03870311
8.51E-05
0.01724621
0.044894677
0.000711237
0.008800188
0.018915574
0.043510226
0.03765855
0.032533353
0.012770728
0.019456053
0.02932871
0.005746221
0.040734083
0.004547098
0.005553909
0.007432467
1.66E-05
0.028514317
0.003615447
0.028120008
0.039729047
0.00096176
0.006365615
0.003151999
0.000295125
0.035549783
1.90E-05
0.040270388
0.016439439
0.013837065
0.018099337
3.51E-05
0.007112458
0.000188861
0.007011745
0.011318079
0.000565975
0.000128798
0.000335934
0.029800328
0.006205769
0.000621193
0.000684752
0.041214
0.0387062
0.006542768
0.00069989
0.000891594
0.024050667
4.37E-06
0.049020914
0.00443101
0.016823516
0.008687537
0.01329031
0.009323247
0.00544944
0.034273972
7.66E-05
0.006857008
0.046137762
0.007570901
0.008466915
0.011978948
0.000229481
0.033651781
0.023827767
0.000997194
0.000811844
0.032198031
7.80E-05
0.023153425
0.006741166
0.005048545
0.014286852
0.004140588
0.023688697
0.037704623
0.006950009
0.005231618
0.04948891
0.008363391
0.013900837
0.009063058
0.02045758
0.030195344
0.013231875
0.016896475
0.016867833
1.62E-06
0.035909028
0.003565107
0.003460453
0.008438882
0.004984686
0.032503523
0.016080474
6.62E-07
0.000692587
0.022936514
0.009471169
0.003314089
0.001812278
9.13E-05
0.006911367
2.07E-06
0.016069568
0.031547508
0.000444968
0.000848832
0.00099449
0.020877553
0.003686672
0.012478557
0.030644783
0.020760818
0.029256149
0.000348564
5.33E-05
0.042733373
1.21E-05
0.000121357
0.049356326
0.000312269
0.005150447
0.036604986
0.001732672
0.003550625
0.034580119
0.035834756
0.002449304
0.030568977
0.030419016
0.006875773
0.041534543
6.97E-05
0.016846247
0.042953163
0.015729509
0.020879739
0.004387269
0.01722754
0.000881383
0.022362151
0.043590586
0.022031771
0.046724552
0.041245531
0.036013721
0.007409566
0.008944602
0.029633859
0.014792385
0.013427716
0.003267824
0.036589077
0.038869159
0.005934083
0.002605221
0.029061175
0.03592023
0.020675052
0.0001145
0.037957912
0.031359849
0.010134949
0.049547399
0.026873273
3.52E-05
0.035173269
0.006053113
0.04198527
0.021626217
0.022471119
0.041717145
0.016793914
0.031916256
0.032030816
0.02890078
0.0393032
0.005717892
0.004298106
0.018016049
0.001701895
0.015478991
0.013732479
0.000799467
0.026081746
0.037226955
0.022169564
0.037049915
0.000452782
0.003275442
0.031077596
0.008463699
0.039255264
0.000329938
0.041969313
0.001824988
0.000722242
0.049298738
0.02325348
0.01068529
0.002444685
0.002550619
0.021648878
0.048473292
0.001165278
0.036716151
0.014524313
0.000292399
0.003549337
0.001731919
0.007476255
4.35E-06
0.000319095
0.024554237
0.040235283
0.011564796
0.013128018
0.01185077
0.024789949
2.30E-05
0.001730961
0.003735521
0.000925435
0.000290386
0.04453724
0.006597422
0.001624324
0.020825535
0.000269976
0.031063853
0.033225701
0.003885627
0.037282255
8.27E-06
0.022858633
0.005230117
0.03907679
0.004037149
0.001577553
0.013121747
0.023531246
0.000263599
0.001787153
0.045559536
0.046838715
0.015612214
0.004348269
0.015670941
0.000300055
0.010644622
0.039452062
0.004312841
1.16E-07
0.003228396
0.000124053
0.005409021
0.038188114
0.034803063
0.007594787
0.000296228
0.011863959
0.000603488
0.039843315
0.02205573
0.04388546
0.006714595
0.001408749
0.005196405
0.009350612
0.012572983
0.005981818
0.023860028
0.035445657
0.005221747
0.048886414
0.004961288
0.031126621
0.007421942
0.036179779
0.040467502
0.020274373
0.004874192
0.038330132
0.027628762
0.017591078
0.003378476
0.03841095
0.000300121
2.79E-05
0.000653423
0.004518146
8.19E-05
0.027342706
3.31E-05
0.002821708
0.009188661
0.023904264
0.005576412
0.048508557
0.006304513
0.01317502
0.004019069
0.031242919
0.004572053
0.039901531
0.030642372
0.000112005
0.041236943
0.021977927
0.027668579
0.048164081
5.17E-05
0.000267798
0.000577011
0.026446926
0.018226006
0.005095698
0.015474481
0.023134296
0.002752539
0.037691285
0.000328778
0.000242071
0.006022579
0.001784676
0.029093962
0.023314055
0.003386552
0.001972553
0.003064081
0.001226444
0.020090471
0.018347769
0.043160634
0.00029023
0.028732557
0.00637862
0.001922552
0.045511364
0.006916441
0.01631223
0.023803447
0.026402921
0.03534827
0.001620716
0.002357181
0.034031212
0.010036612
0.006673737
0.000321078
0.011268799
0.030277612
0.015285763
0.001581529
0.038639379
0.000602858
0.006577988
0.005790613
1.52E-05
0.00200518
0.000682956
0.001709837
0.02343841
0.010301417
0.023836304
0.031454843
0.049707439
0.008562598
0.004007622
1.29E-05
0.000193342
0.027297225
0.003448928
0.004186134
0.0006486
0.00122054
0.023582751
0.007772529
0.028298725
0.029103813
0.001261253
0.008085671
3.84E-05
0.030234031
0.005369597
0.007431015
0.000106662
0.025938086
0.01670661
0.020697961
0.017521908
0.003646799
0.010074481
0.017377158
0.009614985
0.006525967
0.033622748
0.001102628
0.027988004
0.00025706
0.022839492
0.001045432
0.005722211
0.036421903
0.0486077
0.000167248
0.029627167
0.001963878
0.000853091
0.007683375
0.043691192
0.009029431
0.000269463
0.004551048
0.045661339
0.025734522
3.54E-05
0.024222474
0.002301205
0.040386751
0.015972912
0.033626
0.046222568
0.007087141
0.027894271
0.034333887
0.000455312
0.001264465
0.010560171
0.015100688
0.00093977
0.002279601
0.002683005
0.002706724
0.000302936
0.005089811
0.020601862
0.007352281
0.013219189
0.015826382
0.03153137
0.037518661
0.000646863
0.012902568
0.036482886
0.042523941
0.000193198
0.048441447
0.004285983
0.037182388
0.012515705
0.007681427
4.45E-05
0.008283249
0.020825086
0.042558113
0.006508241
0.040074231
0.003118278
0.021089148
0.000697657
0.001778554
0.010131897
0.00010701
9.39E-05
0.011251986
0.01703492
0.022195907
0.025634154
0.001747697
3.20E-09
0.025645991
0.000381113
0.02789151
0.001634537
0.002291393
0.005239533
0.038001709
0.032075204
0.029967458
0.022584673
0.011854726
0.002680439
0.009301704
0.049138805
3.01E-05
0.021954951
0.016879888
9.36E-05
0.047307549
0.008518534
0.038064367
0.002866021
0.030130917
0.003485704
0.014594037
0.036227684
0.02430215
0.013550808
0.028844378
0.006000344
0.000417302
0.043589195
0.00881696
0.046351186
5.07E-05
0.029131658
0.02285207
0.023513201
0.039081113
0.011914934
0.005003207
5.27E-05
0.02650984
0.008636212
0.00166051
0.024728147
0.001229991
0.018781091
0.036097272
0.021901731
0.016378656
0.007113736
1.71E-05
0.007259937
0.025986621
0.010812598
0.015265426
0.016002877
0.046216364
0.021805906
0.018037616
0.028518905
0.000703192
0.003885832
0.009155467
0.028138366
0.001812214
0.041002247
0.024996701
0.020340984
0.000424616
0.038739549
0.014149698
0.030198314
0.001048201
0.04569141
0.000366812
0.006592263
0.029157911
0.000168565
0.029341625
0.044449303
0.000369485
0.023048938
0.004465919
0.028652546
0.045081385
0.01041903
0.005887405
0.003851206
4.68E-05
0.032347762
0.002239973
0.002904139
0.01051113
0.000623795
0.022803038
0.002205934
0.003909331
0.000806436
0.049665677
0.000391487
7.81E-06
0.030182733
0.03439547
0.001049098
0.000895231
0.014521627
0.001400556
0.016724234
0.031525972
9.98E-05
0.001259257
0.039330216
2.21E-05
0.004313953
0.006744855
0.039328092
0.035681061
0.008462164
0.002065849
0.040205262
0.00678722
0.036808948
0.019187058
0.025958594
0.035259741
9.45E-06
0.003306498
0.006330655
0.000674895
0.009326925
2.60E-05
0.010314432
0.004018739
0.001792891
0.002970199
0.03970497
0.006124905
0.010465287
0.014472653
0.026307167
0.017251335
0.002995105
0.000375994
0.04582769
0.001528049
0.00548406
0.030202322
0.001890609
0.012455977
0.046005425
0.034181222
0.026034828
0.036245881
0.038233574
0.025475771
0.00057563
0.002351104
0.011904638
0.00964631
0.017072461
0.000194965
0.03494238
0.00380148
0.032347812
0.014399142
0.001075976
4.69E-07
0.021411532
0.015429594
0.010909946
0.019008832
0.035060126
0.049085922
0.011114995
0.001341153
0.033549646
0.009842232
0.018854391
0.000305079
0.017847067
0.011490869
0.000775128
0.002499776
6.62E-05
0.030889827
0.001459236
0.002717767
0.043862645
0.000900807
0.034960848
0.047546573
0.029660561
0.027139665
0.01457921
0.016254135
0.040521266
0.044362224
0.012709837
0.0096399
0.007873125
0.007813422
0.001826171
0.006828087
0.029259171
2.50E-05
0.030533927
0.013688416
0.000758004
0.000180773
0.015111656
0.013988773
0.0100081
0.013653231
0.018353707
0.01739726
0.024405618
0.003722191
0.025967208
0.044535895
9.10E-05
0.000813195
0.008692814
2.15E-05
0.02363074
0.005952207
0.009595614
0.018776141
0.036964769
0.028862087
0.02397807
0.013718854
0.00163439
7.68E-05
0.016813902
7.49E-06
0.038787709
0.001488116
0.000803325
0.029694012
0.002428437
5.23E-05
0.004807943
0.01774693
0.010251084
0.048929909
4.49E-05
0.044223444
0.037290982
0.015067141
0.006491931
0.002689593
0.037505743
0.011870656
0.021929747
0.029107551
0.012938055
0.009305791
0.047281461
0.030167349
0.041173182
0.005497995
0.024345878
0.033789232
0.024062365
0.04102374
0.019809223
0.033944191
0.027306992
0.02993274
0.005497709
0.001005668
0.007144409
0.001900803
0.000396106
0.00030736
0.041703606
2.93E-05
0.000468312
0.029703486
0.00096243
0.022573468
0.005698568
0.001264195
0.000709273
0.000760045
0.046078358
0.01175851
0.019786652
0.019241028
0.016150605
0.041712958
0.024718297
0.000518672
0.000961209
0.005052122
0.004106713
0.044480081
0.00182421
0.002555868
0.013110408
0.00163088
0.037587986
0.003543413
2.64E-05
0.002711193
0.015807334
0.017543223
0.000601458
0.04226881
0.009438142
0.023009164
0.000301953
0.000660522
0.026482735
0.006692428
0.008754145
0.011379288
0.00264713
0.022060145
0.018411458
0.004931558
0.003737173
0.029662062
0.00061337
0.017664994
0.032153927
0.010147027
0.016311567
0.007084269
0.000290768
0.01245907
3.32E-05
8.72E-06
0.025385972
0.035369315
0.008333879
0.016524821
8.07E-06
0.043672597
0.015593641
0.020007047
0.014816946
0.005919736
0.004608884
0.025273465
0.037768687
0.005798419
0.022596061
0.01124073
0.025462044
0.011342253
0.003865188
0.000108285
0.004338552
0.017743637
0.003887622
0.014116077
0.035595316
0.022961566
0.033082644
0.001180713
8.01E-05
0.02436613
0.009788139
0.035278631
0.024212014
0.029648
0.000118088
0.001555127
0.002239816
0.017858486
7.52E-05
0.00015247
0.000147682
0.022322698
0.000433723
0.016872158
0.025103926
0.040712
0.004322722
0.002266739
0.047298269
2.42E-05
0.00544782
0.003035382
0.036454676
0.049065617
0.031739989
0.027882142
0.003750436
0.039650863
0.008889083
0.024916072
0.027641846
0.036428265
0.03149177
0.020253507
0.000715681
0.013873387
0.000429759
0.001371786
0.016875414
0.000229263
0.01559605
0.015008144
0.001169458
0.035631423
0.020603429
0.020910611
0.006711561
0.000396755
0.0332923
0.023248657
0.003157234
0.001968687
0.006387754
0.019593698
0.028571584
0.018800614
0.026986776
0.001247401
0.004010753
0.034002467
0.004209692
0.00774819
0.016629044
0.030251055
0.026125486
0.027575332
0.029324707
0.048384465
0.021416237
0.014360024
0.021619056
0.000101826
0.00096374
0.036935909
0.040452162
0.029577036
0.006808801
0.034894135
0.020452339
0.008354415
0.015952809
0.007686229
0.000437959
0.001036182
0.009838336
0.006669424
0.005750833
0.026497683
0.014942382
0.00046567
0.003531744
0.049595182
0.02780744
0.001482502
2.83E-05
0.014804379
0.011453644
0.030460823
0.015954262
0.016941523
0.000316653
0.018914836
0.030788527
0.013147882
0.015822802
0.003333498
0.009809611
0.011639622
0.007313117
0.003653336
2.29E-07
0.007924186
0.007928113
0.044710864
0.028268074
0.004133485
0.023773105
0.029922731
0.017964299
0.038616614
0.028473853
0.002226638
0.019617195
0.006569714
0.017376979
0.000131852
0.006859909
0.000540397
0.001808462
0.0464783
0.000669832
0.003094525
0.003466765
0.002104114
0.004295934
0.003006893
0.039057573
0.027491939
0.042294059
0.023816098
0.002180116
0.022114041
0.022067454
0.015718596
0.005634433
1.48E-06
0.032435026
0.047505977
0.023710866
0.006353371
0.035503839
0.016854433
2.19E-05
3.94E-05
0.026254177
0.013157071
0.006857177
0.035996384
0.015283685
0.013222461
0.00231856
0.039454649
0.021406644
0.013757921
0.022925121
0.039504213
0.032576184
0.002230858
0.000208355
0.012146309
0.017454871
0.007318123
0.000570038
0.011707748
0.024044573
0.00274398
0.001602632
0.010129808
7.44E-06
0.023758163
0.038146717
0.014643392
0.000313355
0.042211603
0.007450863
0.044317627
0.007870604
0.001614766
0.014708056
0.037798689
0.024251397
0.040570397
0.001211732
0.000747761
0.003658809
0.033636069
0.006941933
0.000240504
0.018587648
0.007585029
0.048663797
0.017838934
0.020743375
0.038865371
0.000324146
0.041273147
1.88E-05
0.000288515
0.045254647
0.01253101
0.022209854
0.000596461
0.000788342
0.00740336
0.04510874
0.004309595
0.043665741
0.033466019
0.032507481
0.001068685
0.027420864
0.013792256
0.002681854
0.003264437
0.002197652
0.012650178
0.000427662
0.018484555
0.002131127
0.00469069
0.034853598
0.045865653
0.002710217
0.002792196
0.038473479
0.001538004
0.022958292
0.024901322
0.02113069
0.04942835
0.008954448
0.006806691
0.024536021
0.000219804
0.004238657
0.026804027
0.008555958
0.001976564
0.000711455
0.000528177
0.030185522
0.038408293
0.042517075
0.045747665
0.007302442
0.016864636
3.35E-06
0.01731632
9.50E-06
0.003198213
0.013457047
0.011993194
0.012855863
0.000261525
0.019341296
0.006150286
5.58E-05
0.043309589
0.01259733
0.003650169
0.009985226
0.000154453
0.020515974
0.00050441
0.005640808
0.000992821
0.0415193
0.015284411
0.038755125
0.000310703
0.001110549
0.018467899
0.020702185
0.038845235
0.00448805
0.033011205
0.035035894
0.007036225
0.013341798
0.01500639
7.47E-06
0.000784877
0.038042398
0.008490243
0.003680346
0.00189878
0.00183296
0.011098777
0.001449156
0.014704706
0.002226047
0.004015056
0.037422919
0.026253391
0.006521006
0.030942251
0.007691779
0.047981978
0.00161687
0.047072751
0.035445548
0.003767894
9.37E-05
0.042467324
0.004868892
0.011450834
0.021212304
0.000210009
0.000668576
0.00313577
0.034131039
0.023571564
0.022356221
0.015519462
0.012680993
0.046783894
0.00172843
0.030879867
0.009790337
6.55E-06
0.03308887
0.003174408
0.025058333
0.030095568
0.000685525
0.043732668
0.009908526
0.001465707
0.000266323
0.019288355
0.001692481
0.029424128
0.000961071
0.013863391
0.022483739
0.008920382
0.007546023
2.45E-05
0.024688
0.049003443
0.020747589
0.015223658
0.000100724
0.010844291
0.006134462
0.005223316
0.007958519
0.002463
0.01803258
0.011431704
0.001014645
0.00885293
0.002476632
0.049404428
0.02717598
0.003719208
0.000532278
0.00320533
0.031811327
0.006227426
0.012178271
2.51E-05
0.002609048
0.003933329
0.020422207
0.014490812
0.003767455
0.009345451
0.001581424
0.004538852
0.00027837
0.044813433
0.001267653
0.046236694
0.043163834
0.004315427
0.023334624
0.025536309
0.007242352
1.59E-05
0.002651316
0.000114986
0.022975198
0.003684227
0.002736722
0.047433183
0.01418821
0.013848986
0.001158086
0.022229546
0.009967913
0.014314944
0.000175002
0.017439093
0.000894718
0.016424071
0.035411774
0.002380024
0.017626438
0.012457725
0.028656107
0.020397513
0.030307809
0.006529762
0.007852616
0.017199427
7.79E-05
3.36E-06
0.025294016
0.002909718
0.002269272
0.004883275
0.014805011
0.047508124
0.019606615
0.002886592
0.000828937
0.005513837
0.000870313
0.032542183
0.000153188
0.004106238
0.03363412
0.009545311
0.004053725
0.016419337
0.005541182
0.001293356
0.035902767
0.036893468
0.001280377
0.011812551
0.019548458
0.004045093
0.012873558
0.041272148
0.033709295
2.35E-05
0.007324162
0.029524776
0.004008863
0.013549006
0.000209157
0.007726721
0.000479063
0.005607848
0.035991909
0.000928479
0.000123354
0.01020771
0.004157398
0.014495489
0.00244942
9.91E-05
0.000532244
0.00636914
0.017588349
0.002361362
0.002254458
0.000991595
0.002411039
0.032430409
0.01205389
0.00313719
0.000364605
3.44E-05
0.01642033
0.001294946
0.046270848
0.046252385
0.012042511
0.016395602
0.015829158
0.002053942
0.034884503
0.037963335
0.046138527
0.032233411
0.032900478
0.013555816
0.032910955
0.021466706
0.032733039
0.018577062
0.008607146
0.022834863
0.018676799
0.031901519
0.026567804
0.00435652
0.048232143
0.007604245
0.008893963
0.026247972
0.01629618
0.037029299
1.20E-05
0.001399185
0.045332101
0.028474362
0.000731111
0.049921205
0.000317196
0.005696224
0.004964386
0.021222702
0.028073358
0.00964664
0.038891405
0.03060926
0.039654477
0.008191965
0.029245244
0.009774686
0.000784634
0.022480397
0.039096816
0.001229002
0.023291758
0.000119479
2.19E-05
0.010223042
0.040606456
0.006904872
0.031612017
0.000585876
0.033812032
0.021289331
0.035865066
0.048648523
0.004685052
0.034707455
0.006139156
0.018704423
0.013758968
0.045562536
0.003746239
0.001987445
0.042395009
0.000756417
0.025472866
0.011427178
0.04406449
0.044930179
0.00386628
0.0001053
0.042680524
0.013940543
0.002409015
0.001444449
0.002838807
0.003575207
0.001669575
0.016197124
0.045310563
4.71E-05
0.031708076
0.010238284
0.042767024
0.000160123
0.004003172
2.90E-05
0.013156925
0.001668156
0.04592538
0.000124804
0.00427064
0.003906651
0.002234673
0.03899315
0.014313861
0.003092111
0.044903403
0.01518736
0.031175088
0.02400896
0.037009613
0.035351663
0.042264194
0.017334245
0.01318372
0.045117954
0.039654292
0.000350309
0.034772844
0.033378376
0.011574318
0.005418311
0.000692098
0.000346381
0.002356925
0.002394051
0.014302325
0.02646654
0.002267054
0.02121401
0.010469307
0.029121675
0.037326529
0.001615555
0.049660765
0.003664593
0.035967775
0.032774468
0.041853877
0.028505244
0.012163677
0.011790662
0.027472709
0.032816628
0.039016103
0.035609663
0.021358621
0.047206653
0.037905097
0.000359183
0.014667543
0.015778875
0.000178309
0.005992386
0.00070152
0.001140237
0.046441982
0.007781508
0.003163825
0.005717933
0.000176208
0.010959466
0.000467935
0.00021312
0.018827961
0.035392712
0.00154195
0.038290032
0.006655138
0.011520028
0.014318015
0.017005547
0.005479779
0.00531772
0.001296773
0.02213834
0.041632315
0.000560427
0.012537335
2.19E-05
0.022873048
0.007611186
0.000202881
0.012652162
3.07E-05
[truncated: 117,391 more rows]
