# Supplementary material for: p-Curve and p-Hacking in Observational Research
Source: PLoS One. 2016 Feb 17;11(2):e0149144. doi: 10.1371/journal.pone.0149144 (PMC4757561; doi:10.1371/journal.pone.0149144)
Supplement: S1 Dataset — (ZIP) [file pone.0149144.s004.zip › S3 Dataset. Data of Simulation/rho05/ss100.csv]

pvalues
0.02977403
0.000851762
0.033544686
0.009853928
0.008561318
0.021513743
2.80E-06
0.021541766
0.001032205
0.011151406
0.044379764
0.023303287
0.017929944
0.010033682
0.002383997
0.045089623
0.032253786
0.044220573
0.010671608
0.048297008
0.003582771
0.035945464
0.015381665
0.005222062
0.047730782
0.000525687
0.015344514
0.034342909
0.00021902
0.000116124
0.026250353
0.02303301
0.009663047
0.035822999
0.003115869
0.035068226
0.022835618
0.007085553
0.003108324
0.02381526
0.024665891
0.009376499
0.025533795
0.035220004
0.011028266
0.001133498
0.006413377
0.007757923
0.02524036
0.016062581
0.002897491
0.031486388
0.018202947
0.034712173
0.019345472
0.002992531
0.041682738
0.026647226
0.045113638
0.043077424
0.025019016
0.032902284
0.021174165
0.021944207
0.044011315
0.032700561
0.032411507
0.014608693
0.043059878
0.008796007
0.044855164
0.048341454
0.034798371
0.047708859
0.037332542
0.013601043
0.003288734
0.014949354
0.049276527
0.021152774
0.045347657
0.03176696
0.038031132
0.022801008
0.00022313
0.008696721
0.021854229
0.018487038
0.045312376
0.006203733
0.038011193
0.01762855
0.040863317
0.001475299
0.010533718
0.045701784
0.025830521
0.044278338
0.048760715
0.016886926
0.040610479
0.035939817
0.027295141
0.038252236
0.029375331
0.00235769
0.015508226
0.018206585
0.000189825
0.041904007
0.034728646
0.046041955
0.007418764
0.028981284
0.000389272
0.017044584
0.024691021
0.039183504
0.007202533
0.010860185
0.003967313
0.047784796
0.019351033
0.011479157
0.000180187
0.042965614
0.008306368
0.048110058
0.046036357
0.008584382
0.038635723
0.048890243
0.049641775
0.000983768
0.029481838
0.033433233
0.036694248
0.038427638
0.000186262
0.035026781
0.02049347
0.032300267
0.038155468
0.000374776
0.031836846
0.00321918
0.003139842
0.048480195
0.019889111
0.047800917
0.03136581
0.0130296
0.014565248
0.048793749
0.049930078
0.031542157
0.011745308
0.00556974
0.005083961
0.001924519
0.047561878
0.029958484
0.009914554
0.014562428
0.043537406
0.003724355
0.034801491
0.03055242
0.00179348
0.047350114
0.0058679
0.016125165
0.035966977
0.049809419
0.003699192
0.030216203
0.035040957
0.032259406
0.004620013
0.024316346
0.010089085
0.007414194
0.021697621
0.045640188
0.010043922
0.037635607
0.018184173
0.000530623
0.005953943
0.017017693
0.004882367
0.021126109
0.047723612
0.047784269
0.045840919
0.014208985
0.035258553
0.036778867
0.032405644
0.000383707
0.041680016
0.032098961
0.006355686
0.02405971
0.028305749
0.040318704
0.008756168
0.0042255
0.040911446
0.016613514
0.029720572
0.001737431
0.027321632
0.021946771
0.014779635
0.019027183
0.049411666
0.041428006
0.001121469
0.009973447
0.010451159
0.010067154
0.038496792
0.01667461
0.017776152
0.013314842
0.028886426
0.011894469
0.039900805
0.007020368
0.02560319
0.037114813
0.039456537
0.04998719
0.026633922
0.047202798
0.037341562
0.00445386
0.02418958
0.046522077
0.010872428
0.012885677
0.019782773
0.001304375
0.000566209
0.029925947
0.001826719
0.016460533
0.003185667
0.008981229
0.007624125
0.026659525
0.029463094
0.017175582
0.030139713
0.03186802
0.039608038
0.033498271
0.010395455
0.022391176
0.009575234
0.024627094
0.035208188
0.030730454
0.01785772
0.034471297
0.026551808
0.000561865
0.002973227
0.003081272
0.047146742
0.033911906
0.008825582
0.016258446
0.044186892
0.002253991
0.037316605
0.028893623
0.042044472
0.021888409
0.010401449
0.007023029
0.005349846
0.04398141
0.023914017
0.006509962
0.020442235
0.023360333
0.02415878
0.041664707
0.03923274
0.032719817
0.013306814
0.014618255
0.046939717
0.039477625
0.01772862
0.019853551
0.023569066
0.006609242
0.028994261
0.012669091
0.03842701
0.018106387
0.027668857
0.002578452
0.044011397
0.016334153
0.045066311
0.021670282
0.047636221
0.046911557
0.044485212
0.008379443
0.022961453
0.02142224
0.00111577
0.043399051
0.04636923
0.031182592
0.008861642
0.007788143
0.006824999
0.031789936
0.047948764
0.035151567
0.002233488
0.033389571
0.045352699
0.0314967
0.040933166
0.044886853
0.038979371
0.048180017
0.005325406
0.01499434
0.0341599
0.002707274
0.020614915
0.027352877
0.040078768
0.036248336
0.01724567
0.029723074
0.03680552
0.03857826
0.01409672
0.022586226
0.02966135
0.01450949
0.017849096
0.047379033
0.048178085
0.018616036
0.010128714
0.013363502
0.000842892
0.010984335
0.002208815
0.022279353
0.005074436
0.018448431
0.033075034
0.037196189
0.018390993
0.02853711
0.023190785
0.037488259
0.029314365
0.002723133
0.012999634
0.00478101
0.012741838
0.018616261
0.015121764
0.002393749
0.016799457
0.03241555
0.034647436
0.036349011
0.040017176
0.014360784
0.003120456
0.049968189
0.010530612
0.031284993
0.031955719
0.015306707
0.029388622
0.037676051
0.026430682
0.037953745
0.049974467
0.018728451
0.047137947
0.02526329
0.02206601
0.044350405
0.041572304
0.033037552
0.028730522
0.006445031
0.021376259
0.048414847
0.004218735
0.01874476
0.017779251
0.013775177
0.043229753
0.025221977
0.038802644
0.008505512
0.016172051
0.001588652
0.003720483
0.030686045
0.022075257
0.02938087
0.037898485
0.011240228
0.02338737
0.032311542
0.01275423
0.037936225
0.001118744
1.37E-05
0.041609167
0.044687866
0.035078219
0.006947425
0.042214498
0.019421199
0.029155249
0.007869046
0.007444164
0.005468875
0.01317688
0.04540168
0.001168296
0.005282039
0.023213343
0.00199494
0.029630828
0.009330907
0.041108196
0.003510228
0.039047209
0.022323412
0.048637462
0.038484194
0.026499971
0.00430876
0.033452992
0.002952406
0.028834068
0.015073595
0.018111134
0.042058257
0.042685874
0.040444357
0.04945651
0.026934959
0.044153837
0.02762087
0.010678041
0.003476931
0.026612632
0.047027837
0.008293434
0.04636403
0.01976261
0.034045461
0.037238685
0.024284605
0.046835542
0.034194326
0.03404704
0.018138908
0.005493955
0.034296916
0.026718663
0.035580606
0.022101687
0.010262121
0.010215696
0.005967667
0.046311329
0.012979745
0.026038138
0.024064385
0.016999184
0.000767891
0.014002632
0.04626148
0.02924923
0.035752144
0.027609161
0.042017347
0.009786519
0.030108508
0.049087001
0.006754689
0.03935503
0.014814948
0.001418654
0.032266377
0.034630336
0.046941258
0.047693852
0.037167106
0.032268099
0.001620369
2.76E-05
0.041495384
0.025375445
0.026161833
0.003713058
0.040753087
0.00568242
0.021358627
0.021664154
0.031519869
0.00906886
0.035516421
0.004299816
0.033955716
0.007404644
0.03476886
0.012005271
0.031851515
0.048216848
0.032987713
0.031491459
0.026741009
0.045933852
0.009774879
0.007237875
0.016007508
0.043333053
0.043088896
0.040042653
0.041256362
0.045753268
0.022635207
0.004726508
0.042349279
0.01946248
0.036667509
0.044487185
0.032123659
0.020274782
0.039168968
0.035320877
0.018875975
0.030317317
0.044247262
0.01114553
0.020832172
0.042766084
0.033329762
0.039735992
0.01934091
0.011036988
0.020820799
0.045119
0.023743113
0.003176218
0.041389748
0.015608043
0.002357969
0.041997326
0.018684781
0.020295607
0.013587644
0.032281622
0.037087665
0.013403666
0.043429808
0.017950254
0.018153881
0.033967405
0.001720169
0.046035305
0.017168735
0.018199573
0.007616437
0.036772294
0.001373713
0.013960929
0.003236317
0.029653862
0.004070068
0.02648448
0.017884795
0.021710471
0.00906327
0.026545375
0.012248789
0.001550026
0.039144339
0.014418454
0.003169328
0.035528878
0.021033314
0.041743242
0.009583841
0.040571591
0.013396081
0.046243479
0.000420583
0.0357952
0.025531919
0.045105645
0.040741786
0.028445619
0.027869363
0.030152319
0.0467632
0.002808355
0.025717392
0.041903337
0.03685653
0.011281588
0.01231755
0.01430466
0.003824457
0.043207777
0.000458437
0.023739123
0.044294957
0.031444556
0.021256047
0.030168771
0.011291699
0.035401386
0.025278294
0.012690872
0.03366976
0.013863044
0.049332144
0.001113721
0.020327441
0.010627738
0.011913935
0.013830007
0.000130946
0.04694463
0.02432045
0.012425018
0.032133151
0.024299194
0.040874944
0.009060188
0.006188223
0.030569727
7.20E-05
0.045745072
0.009729168
0.025403746
0.028408709
0.015219444
0.047957235
0.005746168
0.006733166
0.016466786
0.026100713
0.04669618
0.028327978
0.016845361
0.023675014
0.045890787
0.021102912
0.014975124
0.005217583
0.017407366
0.016416649
0.017791416
0.033693242
0.041904769
0.027399581
0.015761292
0.044960778
0.046784027
0.02278056
0.012521674
0.011995792
0.040410614
0.045527002
0.031806296
0.015227209
0.026316358
0.036822642
0.039152131
0.009176236
0.00284087
0.015656548
0.029097517
0.017864745
0.027230161
0.022688579
0.036024591
0.030196007
0.01909327
0.022774278
0.03032983
0.043635233
0.024088755
0.049300806
0.046711334
0.017158058
0.006620255
0.031842594
0.024594435
0.009417164
0.032722584
0.021565047
0.023996579
0.041392241
0.035461837
0.039130271
0.000913167
0.045613002
0.035318687
0.047754105
0.01331502
0.013104593
0.037515292
0.01745261
0.008194946
0.007982238
0.026674253
0.033035412
0.025894265
0.042877845
0.029069434
0.037698363
0.028719248
0.019086782
0.004266589
0.011377904
0.006422487
0.000431761
0.010107996
0.006695784
0.013927953
0.000738234
0.014978498
0.022931602
0.026650562
0.035809956
0.011516535
0.015111857
0.008384589
0.021445844
0.015418894
0.023769315
0.033191784
0.002771629
0.032034882
0.007869857
0.024714685
0.034042506
0.027827532
0.009996364
0.001917442
0.046971998
0.044379961
0.012006796
0.012507787
0.031874645
0.012831105
0.046342517
0.006674354
0.034739898
0.02756114
0.029776692
0.049908153
0.000982184
0.029655592
0.012084164
0.040927222
0.027591658
0.009649181
0.015134453
0.03080053
0.033209544
0.027247115
0.033324703
0.044958841
0.049935133
0.019665087
0.028844924
0.001603306
0.027476722
0.00205036
0.043679551
0.044121645
0.038014512
0.039779712
0.020776747
0.020103545
0.002845299
0.008724789
0.002744258
0.003792316
0.002799966
0.041789246
0.03567924
0.029030392
0.040657032
0.006822382
0.044208237
0.048910314
0.021009715
0.038731472
0.016721931
0.023317343
0.027209273
0.031225483
0.035370854
0.01183865
0.000938648
0.021311182
0.010930211
0.030863121
0.010728783
0.015144286
0.024888563
0.001421022
0.01388722
0.021536195
0.043440452
0.034091182
0.034299049
0.006261368
0.020651087
0.004808063
0.006476633
0.018157363
0.003089106
0.031666974
0.019911098
0.016579126
0.022759077
0.03040502
0.032000879
0.038519363
0.018273263
0.023039201
0.027554193
0.045072413
0.017146386
0.029501371
0.042734439
0.026533873
0.018348564
0.035879738
0.036615166
0.003669762
0.031939981
0.032700492
0.017430116
0.038447676
0.003238712
0.038563114
0.026569221
0.008829432
0.013891704
0.025966008
0.004027574
0.01206114
0.001401054
0.032229318
0.006888539
0.035594189
0.017405986
0.048638815
0.044448262
0.016898731
0.038695266
0.044222852
0.023476055
0.003975455
0.027204513
0.022328858
0.009369884
0.032974873
0.032326487
0.022788793
0.044302173
0.018763885
0.021781609
0.025410576
0.033698263
0.019124556
0.006214806
0.010435128
0.030154652
0.031302642
0.034406247
0.016936371
0.011215359
0.013387892
0.036963891
0.00222948
0.002142369
0.003176836
0.012991722
0.043259905
0.031094156
0.030218993
0.014326789
0.048354378
0.020221737
0.005689823
0.006724156
0.026438207
0.034959637
0.043710042
0.006255038
0.047959176
0.028299688
0.010350747
0.042314115
0.0358937
0.033455058
0.023778236
0.009890622
0.036057396
0.008943458
0.022282975
0.035808683
0.000282049
0.001893661
0.012618767
0.000255698
0.045945072
0.016093918
0.015173734
0.026839701
0.034770095
0.005988609
0.001280685
0.005019284
0.007962405
0.042310245
0.036515265
0.019385593
0.004827952
0.020788709
0.045031701
0.002378586
0.013828461
0.032349613
0.012275155
0.025998242
0.037365128
0.020487985
0.034159163
0.038657247
0.005774079
0.038836693
0.001530624
0.020020566
0.04800408
0.037607931
0.00832557
0.045844791
0.009547761
0.000474854
0.048859211
0.013160073
0.005202426
0.036286409
0.005627301
0.044526335
0.02359187
0.033467744
0.023577942
0.030858713
0.026197162
0.014575318
0.010765032
0.004692327
0.004762625
0.003259176
0.046986588
0.036833154
0.045482819
0.010284487
0.043299145
0.039167515
0.044605607
0.0093395
6.67E-05
0.007843883
0.021850888
0.022141597
0.030771625
0.029630142
0.020849953
0.005030293
0.04353474
0.027696121
0.026800398
0.029299778
0.033827269
0.022824666
0.037835599
0.017231799
0.035902571
0.027517264
0.010118533
0.029298357
0.034450892
0.024710485
0.023463427
0.040217116
0.035443193
0.019515434
0.002838714
0.002704776
0.038471799
0.020639222
0.030217647
0.009387124
0.030067631
0.036572029
0.048258061
0.010983575
0.046376155
0.04107744
0.046068535
0.043786555
0.036783205
0.00978957
0.004119551
0.032388926
0.031395686
0.029867271
0.016587614
0.028317507
0.026433235
0.015572648
0.008047455
0.049274628
0.043781516
0.031096894
0.011408946
0.036187807
0.03212155
0.011471931
0.034246359
0.017344
0.002277542
0.022104359
0.008990912
0.039124524
0.00457178
0.033353914
0.01942435
0.00109829
0.035179772
0.017858908
0.045735418
0.0287043
0.015583455
0.009156547
0.026712842
0.035058307
0.042624455
0.034745243
0.003767869
0.047098753
0.017387913
0.01873857
0.029813522
0.018556174
0.028081626
0.005325086
0.045859368
0.001663198
0.015916248
0.013719021
0.018491064
0.018673449
0.007541169
0.035219199
0.032912816
0.023568684
0.001326326
0.000140112
0.015634354
0.013962447
0.042909419
0.043221274
0.037766485
0.021816879
0.011131497
0.04226954
0.03444176
0.008752852
0.018289229
0.025014163
0.004189401
0.008514405
0.024308045
0.003528033
0.047661188
0.025734346
0.043957361
0.005772203
0.049695174
0.009488722
0.001663094
0.034358929
0.014591257
0.015647375
0.01073262
0.040050525
0.008821559
0.00770654
0.029145914
0.008202421
0.041723885
0.038963078
0.00475033
0.000887208
0.040801909
0.036357975
0.021645303
0.02767956
0.008650142
0.032358355
0.047224563
0.018360325
0.009516428
0.046663348
0.047008885
0.04387904
0.010277676
0.00901902
0.031213691
0.003176574
0.028277136
0.049096128
0.004463463
0.045809729
0.010498264
0.033339328
0.004948741
0.048128603
0.018569796
0.027235691
0.025543245
0.00714575
0.030369667
0.034590755
0.020483373
0.01872268
0.002898127
0.04588048
0.027821518
0.045227768
0.009349298
0.035027742
0.020791866
0.002601162
0.048189283
0.024732262
0.026390537
0.001410079
0.018632111
0.039251209
0.043889454
0.002062631
0.020700885
0.03368835
0.006330653
0.036325733
0.047772617
0.007448217
0.023693639
0.013030637
0.016747458
0.036099929
0.013573149
0.02009163
0.005492227
0.042274457
0.020714727
0.044228421
0.036787795
0.003112528
0.017087518
0.04954775
0.013199516
0.035131705
0.009879649
0.002532001
0.01624848
0.048724736
0.01840072
0.028623376
0.036041372
0.033809365
0.032771194
0.011367148
0.006400287
0.04849978
0.019468441
0.042353533
0.007782476
0.030175816
0.007759089
0.032059906
0.002274666
0.032401162
0.029833943
0.018654471
0.035000325
0.017733272
0.010935421
0.029572815
0.041854973
0.011585606
0.018362616
3.70E-06
0.017903901
0.006675787
0.032633724
0.011332587
0.009376222
0.011380121
0.01508418
0.021928004
0.031057114
0.04569574
0.029033814
0.020139896
0.018143016
0.043225391
0.027033052
0.04145119
0.016194206
0.005995569
0.034214111
0.02553165
0.039307408
0.018362479
0.014048978
0.035164845
0.022999178
0.02933183
0.019920625
0.028566722
0.049219194
0.025061734
0.009885673
0.038488823
0.018934118
0.014317761
0.008383354
0.027115299
0.006634194
0.031913927
0.038648496
0.048238018
0.020885339
0.025701892
0.032484641
0.020939136
0.042650659
0.013944388
0.014762776
0.034901251
0.01533035
0.042551912
3.06E-05
0.000884288
0.03121277
0.042007761
0.02392182
0.007875045
0.035889718
0.011648169
0.008037476
0.044779144
0.028130232
0.001994775
0.030351232
0.043501206
0.007990159
0.024552889
0.010321407
0.046419995
0.010386875
0.021334034
0.044978858
0.029266499
0.037112289
0.023837905
0.007164603
0.021989823
0.006500304
0.010381029
0.014968365
0.01957268
0.025337349
0.027704559
0.018591509
0.005658949
0.028349098
0.039240579
0.013316563
0.019240299
0.022484253
0.026618433
0.007366087
0.017011149
0.019082834
0.035119617
0.027619616
0.00768067
0.03196524
0.007127882
0.039079835
0.042704036
0.017902499
0.042317
0.009077377
0.035855008
0.017825759
0.011185262
0.009371573
0.019311506
0.046430485
0.02129412
0.011685825
0.039774252
0.00645048
0.014438351
0.004836055
0.039801813
0.023730093
0.008266267
0.021225921
0.042524376
0.043136825
0.035394521
0.043428341
0.022261794
0.049762292
0.009463987
0.024391444
0.030375007
0.04158482
0.008649363
0.008932179
0.000565399
0.014154778
0.046974592
0.025464185
0.006683826
0.02363504
0.013245441
0.047617473
0.032635136
0.038859874
0.013213489
0.008606544
0.00606779
0.010306893
0.000975793
0.020029697
0.042617222
0.004630942
0.010466443
0.038663021
0.032556133
0.030410906
0.031210801
0.024672524
0.027349503
0.000630069
0.039703793
0.011555888
0.038721118
0.039034051
0.039417408
0.00225564
0.031904617
0.000930983
0.044333937
0.014435982
0.019785651
0.039164209
0.018945584
0.02027396
0.012649825
0.018029294
0.035354853
0.003292922
0.008539436
0.047212201
0.039850751
0.027279383
0.00945454
0.036626615
0.015082766
0.018862507
0.034086056
0.044485337
0.002291757
0.032387973
0.042656587
0.043930662
0.003017592
0.02061478
0.005086632
0.035932541
0.007818081
0.012875139
0.032658388
0.042375079
0.028478526
0.010074085
0.025516251
0.044368773
0.039046527
0.039527525
0.022645648
0.018524801
0.008889063
0.049239748
0.012557085
0.01122837
0.04892074
0.024825963
0.036102116
0.041948617
0.039841008
0.022667759
0.000714698
0.008334193
0.015967357
0.031825011
0.003600816
0.018325651
0.008489451
0.019617294
0.0239888
0.035379543
0.042688492
0.03177874
0.014466368
0.044811571
0.033150412
0.040198928
0.01107369
0.001544767
0.039638348
0.045360511
0.027914226
0.021831641
0.009299949
0.014523717
0.034047449
0.02278049
0.018820201
0.002810974
0.019106994
0.040195355
0.048494641
0.006234972
0.043814082
0.011075857
0.027356506
0.034237045
0.006726429
0.016283991
0.004971804
0.013614564
0.000390869
0.045677178
0.007408784
0.013489392
0.027661087
0.019954346
0.021864319
0.038026934
0.005942137
0.007237334
0.006373071
0.014886758
0.012620313
0.032930248
0.031153258
0.031944142
0.024550548
0.020916298
0.001057638
0.018079282
0.005777543
0.002974849
0.02690291
0.038624862
0.037835801
0.0139468
0.031200448
0.000622951
0.041860931
0.027253503
0.019385688
0.049569153
0.0100088
0.021618632
0.031213005
0.01669517
0.025000519
0.047965075
0.043936031
0.006523182
0.005735396
0.038861844
0.021079786
0.044695888
0.002582422
0.013192045
0.012154799
0.000778505
0.0195303
0.007666428
0.012101631
0.013656511
0.04447545
0.009112386
0.004901681
0.021262769
0.016683737
0.027130936
0.026633317
0.04963892
0.029589098
0.047826337
0.017690223
0.000722589
0.018529856
0.04709979
0.010193059
0.035932335
0.017043764
0.048667023
0.034736035
0.03391701
0.02288963
0.022748746
0.034644446
0.031386743
0.040613705
0.027319177
0.039277809
0.001054641
0.00136274
0.006940171
0.006913023
0.028906043
0.036437905
0.027685887
0.033227475
0.008192283
0.004154323
0.046967312
0.026159421
0.02789152
0.009697072
0.015517986
0.030467552
0.003954885
0.001059056
0.017273011
0.006436177
0.022958462
0.039437914
0.025356015
0.041919801
0.044081322
0.032398104
0.034946086
0.009200775
0.029475822
0.048163352
0.024541568
0.035655599
0.034650104
0.000694082
0.046653697
0.030622404
0.046715217
0.044964327
0.042477373
0.022621607
0.001357679
0.004097479
0.034275705
0.022679136
0.020422113
0.038700264
0.011707436
0.044660013
0.033719393
0.011625321
0.04016818
0.03704255
0.012029539
0.019382665
0.016008616
0.046228691
0.046440572
0.013318373
0.038415214
0.031299701
0.03939253
0.046439202
0.04963314
0.043337434
0.020163588
0.021032768
0.029980022
0.004358351
0.045938401
0.048516112
0.029654211
0.010732629
0.001536336
0.036800086
0.017003737
0.042686069
0.03529207
0.029769684
0.026604966
0.015540749
0.047401636
0.014633717
0.001849727
0.035531266
0.033420066
0.045734414
0.049981057
0.015335805
0.01076658
0.048418326
0.038023358
0.001623073
0.016932305
0.013947871
0.039084722
0.029002607
0.041540728
0.02325605
0.020791076
0.029086225
0.016713552
0.045747809
0.048200955
0.017041854
0.049226481
0.020325095
0.043726988
0.029257257
0.00115277
0.021302122
0.024910786
0.026381952
0.044973856
0.03097164
0.037700861
0.026696466
0.047312008
0.02169267
0.012271525
0.036525698
0.016332086
0.006383553
0.017528242
0.014253566
0.031472858
0.035254682
0.030579217
0.029641849
0.010546757
0.020139966
0.033412841
0.021653417
0.047210662
0.013695689
0.019717917
0.002504333
0.033312408
0.007135804
0.047390648
0.018986737
0.010873589
0.04486323
0.034844317
0.007222923
0.006416679
0.049812484
0.001130525
0.030383608
0.013189278
0.039332012
0.012818056
0.003560643
0.048015102
0.021941306
0.038487549
0.040466149
0.033508592
0.021117547
0.012299924
0.019588792
0.046324534
0.048864872
0.006657916
0.034572047
0.022584144
0.046751564
0.023921018
0.013286227
0.012240331
0.000148342
0.000866427
0.027571888
0.015652702
0.012225393
0.040301605
0.023721578
0.044303221
0.023195026
0.028474785
0.014122856
0.035368821
0.043517414
0.046667202
0.005881739
0.018721968
0.03967299
0.03031376
0.04979276
0.047877752
0.00504681
0.009827564
0.006506541
0.025160712
0.049644598
0.036198396
0.048676595
0.008946361
0.017688151
0.01384398
0.047298116
0.01745023
0.043762375
0.023715955
0.049352872
0.002772912
0.013632384
0.029362535
0.010502792
0.049147461
0.028957431
0.029441823
0.04828841
0.03809825
0.040194996
0.034652385
0.003195679
0.016180072
0.049213266
0.008287721
0.00550382
0.006043645
0.044198779
0.007826266
0.000717089
0.001014687
0.034522677
0.016095455
0.019130752
0.012727406
0.004954945
0.01289538
0.03865243
0.032309659
0.012220423
0.023159552
0.006968594
0.021173229
0.045958206
0.034382133
0.038376038
0.037419984
0.039998814
0.033449883
0.034018046
0.04597249
0.048660278
0.03770285
0.008430728
0.015696696
0.00299679
0.017661462
0.042355731
0.012686332
0.038867687
0.041407577
0.005926987
0.027711228
0.029346873
0.020417527
0.029614214
0.005746937
0.007973659
0.00038116
0.040184229
0.022393881
0.029099325
0.003199085
0.010050712
0.01827234
0.009958632
0.013539214
0.005878427
0.003169328
0.028059502
0.03255159
0.028098322
0.024061165
0.008343875
0.017507302
0.017624464
0.003481565
0.011404334
0.03562379
0.01162848
0.001353089
0.010667564
0.02611801
0.036872326
0.041032899
0.008028908
0.025809577
0.03125091
0.037859264
0.03070551
0.014583929
0.03631193
0.015206605
0.012281048
0.037739368
0.041500921
0.028776997
0.032932604
0.03638927
0.026875746
0.030205962
0.035107379
0.043158536
0.000287262
0.025770517
0.021434991
0.03445451
0.000827534
0.03482926
0.049980398
0.007339438
0.010348709
0.033183254
0.041601303
0.048887347
0.030490932
0.03009226
0.007602728
0.042054925
0.007296305
0.040973835
0.04419716
0.022451942
0.047751397
0.032324705
0.025967751
0.001611038
0.049581513
0.019633973
0.01000621
0.038206523
0.005227862
0.048751174
0.00886911
0.007126734
0.037712951
0.034741185
0.019087134
0.010847452
0.026361572
0.040277487
0.015425142
0.016311355
0.048884192
0.029264041
0.01178283
0.044585668
0.037259989
0.032691402
0.046491321
0.048105595
0.002099068
0.034234186
0.03215049
0.0057376
0.024838948
0.02514713
0.008110363
0.009213491
0.014965819
0.047825904
0.006128998
0.024092812
0.040341425
0.027647391
0.027680296
0.02934059
0.001417456
0.004208671
0.009036635
0.006913203
0.039517688
0.017657818
0.02318871
0.035708861
0.047756997
0.016668778
0.044963626
0.040735963
0.02295761
0.026261059
0.026317414
0.026907044
0.041568361
0.04322791
0.015610819
0.023772891
0.009457768
0.016569504
0.039103393
0.017284213
0.019830549
0.030861654
0.039234428
0.02898785
0.040849014
0.049384823
0.042633817
0.020544471
0.035283839
0.008898894
0.046565208
0.003303796
0.024056683
0.024587039
0.024285859
0.046050112
0.036191784
0.04959005
0.048923458
0.037070619
0.032726918
0.024706657
0.038780149
0.011836187
0.041099739
0.01511821
0.014296027
0.049979154
0.013491032
0.036759003
0.014280376
0.003533245
0.031560211
0.023513241
0.043350091
0.045771455
0.008952767
0.015382329
0.022345145
0.027422338
0.049559239
0.018180711
[truncated: 26,582 more rows]
