# Supplementary material for: p-Curve and p-Hacking in Observational Research
Source: PLoS One. 2016 Feb 17;11(2):e0149144. doi: 10.1371/journal.pone.0149144 (PMC4757561; doi:10.1371/journal.pone.0149144)
Supplement: S1 Dataset — (ZIP) [file pone.0149144.s004.zip › S3 Dataset. Data of Simulation/rho05/ss1000.csv]

pvalues
0.023636476
0.006120979
0.011199757
0.008381093
0.013933632
0.036020143
0.02958083
0.013551017
0.012324859
0.037763142
0.038814081
0.000799213
0.007034756
0.037901111
0.021590188
0.019852992
0.016196797
0.032561908
0.035912104
0.038815439
0.040104909
0.028694629
0.047773838
0.049972173
0.032389668
0.00291959
0.043760576
0.048462411
0.002837831
0.010012488
0.02386272
0.003472581
0.041027944
0.011106957
0.045883595
0.0034349
0.042555441
0.027786483
0.027206405
0.002074281
0.038052357
0.005774427
0.000474995
3.77E-06
0.000524094
0.000129705
0.042732165
0.016796103
0.005163883
0.037750285
0.037084947
0.041722799
0.025026365
0.011590903
0.007411382
0.002726195
0.033987041
0.003542794
0.042013571
0.021978833
0.025215291
0.004953353
0.006050092
0.001927818
0.018734719
0.000682129
0.02578627
0.020534728
0.039214648
0.034151091
0.005454592
0.003880248
0.004245301
0.021953399
0.029774484
0.047755516
0.031473325
0.002205197
0.014671174
0.000208163
0.032202086
0.031370151
0.018215238
0.040902294
0.032412355
0.049867234
0.027958274
0.037710144
0.000304548
0.048879744
0.017209427
0.041088859
0.001329284
0.045269239
0.011031978
0.023016035
0.003740606
0.048994258
0.041259735
0.048557345
0.024307593
0.014513057
0.004708619
0.023336288
0.006916797
0.018533424
0.037128679
0.018632221
0.024291808
0.006381097
0.002221046
0.011205557
0.039828889
0.045284863
0.045670212
0.017836489
0.039515291
0.023045405
0.045495863
0.001662873
0.039711072
0.009053426
0.015833372
0.048683566
0.044355766
0.031704281
0.015279203
0.014572193
0.042140309
0.00254511
0.000640907
0.037929692
0.022903862
0.012354013
0.020620158
0.019998019
0.016633899
0.013381723
0.000636042
0.037570486
0.013476306
0.034427794
0.026466516
0.012969206
0.049829981
0.032265223
0.01509761
0.011669529
0.02873822
0.021848684
0.020164064
0.013067352
0.028799193
0.047733486
0.002317307
0.000803805
0.04579377
0.03778394
0.006440127
0.021023733
0.015000156
0.035319231
0.036774391
0.002824579
0.008092102
0.046114914
0.002197707
0.013509966
0.04008023
0.006431392
0.005843051
0.001350236
0.017282493
0.024750738
0.014293695
0.035573062
0.048884142
0.033420663
0.023461477
0.035103937
0.022347007
0.035221802
0.015130616
0.004437112
0.049304817
0.001499067
0.042542084
0.022821053
0.007757745
0.043294069
0.015935481
0.021416417
0.041815454
0.013281085
0.030176291
0.009770854
0.002061143
0.046796627
0.02738354
0.021879792
0.026478439
0.004781671
0.005358482
0.043030606
0.032418206
0.045280018
0.00759881
0.047909435
0.016622551
0.042075677
0.047241185
0.000342418
0.001977721
0.039288154
0.022809477
0.002733019
0.049443406
0.000123604
0.049914133
0.029326149
0.001686834
0.004897266
0.014127441
0.011341479
0.0050417
0.003627403
0.02879485
0.046288137
0.02168727
0.016188321
0.000217472
0.003703773
0.004617736
0.008201224
0.030806225
0.031580298
0.031436624
0.049847891
0.0433895
0.021601827
0.016936742
0.036552691
0.005409867
0.032401653
0.014033443
0.045566382
0.002426834
0.012012752
0.030852561
0.038918706
0.0138981
0.017967678
0.032316001
0.027507179
0.04298338
0.01306289
0.045218059
0.009657859
0.023453681
0.007063045
0.004574447
0.008098758
0.017408576
0.03082408
0.047757835
0.032165172
0.046021615
0.046879351
0.015213314
0.03117566
0.031644748
0.039099603
0.02130683
0.041423212
0.032174956
0.040476173
0.012590679
0.039154319
0.001059302
0.043353017
0.007981033
0.017927847
0.035855273
0.022416494
0.022909494
0.039965916
0.047953031
0.011476239
0.019815228
0.019821628
0.002276949
0.020912745
0.01474681
0.014555474
0.008165069
0.003183571
0.047746351
0.029326547
0.040791167
0.009751575
0.039061167
0.001631622
0.015338582
0.036805235
0.031389897
0.034577838
0.00701377
0.014148047
0.02257553
0.014576613
0.048929855
0.024415734
0.008608016
0.043306551
0.025164218
0.017613242
0.021021439
0.014925747
0.019877943
0.010054958
0.00143412
0.005281491
0.014038946
0.006043475
0.019992971
0.041593212
0.012531646
0.000295109
0.006863893
0.030745183
0.006001673
0.039205417
0.010525621
0.043569911
0.02184124
0.01379372
0.034829088
0.019348259
0.034925398
0.031330815
0.022588384
0.044341461
0.048661917
0.018559122
0.033719017
0.017883469
0.027713223
0.046133475
0.003214236
0.048728568
0.017804721
0.031832158
0.013360922
0.042965897
0.047098789
0.016983285
0.024451197
0.033410519
0.022379245
0.004963793
0.029145485
0.009184178
0.043214696
0.048701441
0.007092392
0.008017186
0.005197727
0.002505767
0.02777393
0.043885153
0.021640281
0.000131914
0.030777261
0.045111841
0.007777637
0.002129905
0.012654098
0.030419307
0.004778059
0.029747953
0.011016948
0.001914663
0.005882833
0.001168089
0.012375107
0.033135766
0.019430011
0.028123853
0.028976468
0.040771805
0.032625143
0.037540611
0.021692829
0.013072723
0.000427267
2.28E-05
0.010241885
0.030990087
0.018040949
0.038459537
0.008138242
0.035845654
0.027959351
0.00539989
0.032277408
0.019950819
0.021449705
0.047820177
9.40E-06
0.003681599
0.035772613
0.029697779
0.003128741
0.043439827
0.010300738
0.04411435
0.048760897
0.034777263
0.003862678
0.032976758
0.002735764
0.029541686
0.034363524
0.021544345
0.02728934
0.031440253
0.025275412
0.04306509
0.007141825
0.019008004
0.032993076
0.049287255
0.005881187
0.003151506
0.031187863
0.017190815
0.019912792
0.035232598
0.022593382
0.02910842
0.002136518
0.007928264
0.003479666
0.044780365
0.03490536
0.017132881
0.010137389
0.033500257
0.003855756
0.034492741
0.040384181
0.035576191
0.018601282
0.022305932
0.010084127
0.041577457
0.033475568
0.024115934
0.017042382
0.005807623
0.025132243
0.006702343
0.005004233
0.045167521
0.005310702
0.000732782
0.041180995
0.043128707
0.01611442
0.02953635
0.04692969
0.00219747
0.012132828
0.002060591
0.004502958
0.018710696
0.035730514
0.018491379
9.84E-05
0.039600321
0.033884531
0.010768209
0.030321856
0.009380108
0.029415122
0.007603792
0.005407877
0.016958078
0.019923585
0.002177816
0.017859997
0.022356596
0.001126984
0.013511461
0.003827181
0.01390274
0.019745217
0.025264722
0.036606639
0.027292147
0.001661372
0.047520156
0.011122397
0.001585378
0.000791051
0.031130185
0.024079736
0.022034735
0.03480356
0.015276617
0.025744496
0.009807992
0.026041361
0.046783549
0.031975786
0.029558507
0.019522079
0.0122237
0.046939889
0.012414235
0.004884901
0.011646267
0.008670724
0.042881162
0.027459609
0.016204083
0.018515689
0.002926329
0.033192482
0.003976215
0.028243121
0.001578147
0.013296989
0.033796929
0.009473742
0.034258046
0.030425262
0.012104336
0.007214678
0.011958644
0.000767096
0.030604436
0.018590951
0.004162974
0.026358678
0.022201118
0.034340326
0.023500708
0.046678023
0.00684424
0.039276056
0.034711271
0.0110604
0.039658095
0.026671855
0.030849616
0.010832306
0.000268438
0.047320559
0.028078947
0.028972014
0.049687933
0.034391602
0.041316614
0.042569843
0.031921364
0.005721349
0.038324744
0.002895327
0.043742509
0.046519669
0.042414135
0.030746152
0.000446728
0.049701151
0.040648389
0.044615808
0.021804053
0.019390265
0.027928843
0.004591029
0.038961088
0.000857658
0.031123861
0.024357869
0.009586367
0.022747939
0.039065963
0.018046368
0.021640861
0.046241566
0.043443127
0.001644642
0.01438799
0.011891445
0.03860346
0.00521277
0.040952589
0.017080584
0.024965425
0.0198159
0.00843441
0.034778218
0.031298727
0.008079569
0.005114043
0.018335826
0.007182432
0.03447281
0.027972738
0.020718777
0.0398385
0.01397915
0.015872609
0.039472542
0.001004026
0.00145179
0.04264575
0.032247284
0.022125307
0.022883967
0.027445954
0.011627175
0.016363461
0.02452136
0.003101612
0.02877603
0.018371701
0.002680189
0.018484065
0.024006273
0.005207645
0.04662098
0.003685744
0.001109389
0.002429082
0.011596714
0.01988769
0.007023503
0.002573476
0.043003617
0.034485171
0.042789544
0.023010714
0.047781852
0.028448181
0.022145674
0.049495212
0.01370112
0.013654738
0.019160967
0.007921987
0.007183815
0.023300959
0.025113658
0.012811599
0.008696935
0.003324935
0.045232367
0.00676169
0.010828083
0.004994998
0.006727026
0.034253146
0.012807986
0.000111249
0.016436835
0.021150587
0.000973445
0.006650254
0.002398886
0.041490103
0.010128725
0.002245767
0.007895503
0.03070162
0.002792512
0.035306297
0.004506514
0.000675088
0.040935938
0.005911118
0.040847864
0.032175389
0.012384226
0.010743148
0.044916681
0.042989631
0.002479297
0.004184043
0.038190077
0.040289687
0.005986511
0.033037142
0.004462531
0.036655554
0.003393769
0.040878124
0.014600891
0.011004228
0.026235852
0.012480734
0.049906534
0.047750716
0.008096385
0.010881758
0.039214575
0.047445087
0.036185477
0.035201321
0.003253619
0.022131694
0.022438068
0.032597359
0.02241016
0.004957873
0.021964682
0.03627161
0.035177978
0.023456652
0.036237491
0.012304572
0.018607576
0.000845853
0.013086021
0.003262458
0.010146605
0.007604834
0.035379972
0.031076365
0.026441244
0.044712535
0.04826501
0.033185802
0.049785108
0.047868926
0.011306009
0.045301045
0.027555878
0.010171862
0.036915295
0.024591996
0.007272402
0.022155809
0.001368003
0.006094248
0.010943397
0.016044078
0.042483775
0.003460749
0.009585018
0.014387779
0.032839028
0.001883882
0.002708902
0.003670421
0.036975672
0.040702604
0.003025157
0.047146673
0.01514525
0.044474581
0.005242443
0.029968424
0.024056756
0.01108425
0.00317591
0.012493013
0.0393389
0.012454319
0.015890017
0.01948978
0.047635251
0.043605842
0.031706279
0.049600683
0.004251276
0.000850997
0.008561228
0.02859959
0.022324334
0.003497829
0.005368534
0.025178014
0.000425187
0.011417414
0.002654957
0.011561619
0.026390143
0.030610898
0.00123735
0.045750715
0.028907559
0.014107716
0.027316412
0.001831984
0.008960639
0.038041605
0.013133542
0.026174848
0.03397367
0.000507111
0.010394148
0.006006686
0.013534688
0.046370869
0.032213085
0.030517684
0.023972928
0.002889644
0.028070833
0.035422656
0.046640139
0.048462943
0.002276169
0.022102733
0.011823658
0.042796463
0.012970344
0.025127786
0.028235054
0.0306438
0.002133986
0.010535485
0.006750831
0.000129271
0.033374321
0.003454676
0.01658584
0.018451942
0.048916788
0.045989982
0.031755179
0.027742969
0.044442866
0.04401451
0.008198095
0.000388084
0.003239852
0.034082578
0.020050194
0.018550688
0.01922658
0.007717772
0.040225675
0.012990133
0.040954599
0.007830462
0.036829957
0.042821931
0.005924653
0.010428117
0.015947619
0.021724623
0.044103108
0.005278861
0.009759072
0.006809391
0.020453632
0.003742437
0.028052153
0.02963897
0.047114379
0.000106622
0.003568896
6.56E-06
0.046308748
0.008332369
0.013741883
0.010925007
0.024981996
0.003190623
0.028925645
0.00952783
0.033373201
0.048204764
0.036287049
0.002978398
0.016307045
0.022577447
0.009710822
0.011391485
0.007830494
0.013248045
0.018052855
0.01352893
0.001598713
0.02447395
0.01947079
0.019525055
0.031790091
0.000226834
0.008636363
0.002207926
0.014127986
0.001038932
0.025456344
0.014468689
0.04483604
0.024226747
0.043816336
0.026095054
0.021581267
0.016644176
0.030281995
0.004644979
0.001843467
0.025609041
0.014362314
0.007555115
0.009528721
0.000155671
0.022882937
0.000563199
0.019596722
0.018314275
0.028992874
0.048387066
0.021634741
0.019419698
0.034726458
0.039090146
0.030729236
0.024463546
0.008284444
0.001091694
0.03162805
0.047913518
0.006322246
0.025331057
0.023017887
0.030457253
0.005265517
0.039070134
0.012773939
0.01937189
0.02043016
0.013786059
0.004090021
0.011856426
0.034079007
0.02052185
0.048705978
0.035827447
0.0421094
0.041087405
0.035401546
0.004981769
0.022374761
0.000439937
0.035913495
0.028455949
0.009656997
0.042564816
0.010723332
0.002103909
0.024670315
0.017713831
0.0072016
0.003444758
0.000194635
0.043352567
0.006887215
0.007669088
0.021435453
0.000179553
0.015312408
0.002956812
0.006954413
0.038249238
0.000273011
0.019839547
0.011919766
0.034734319
0.00200113
0.022332207
0.020591822
0.048460042
0.003764553
0.021252398
0.040096038
0.008497055
0.024308064
0.013992831
0.021531046
0.035333962
0.018932044
0.012881828
0.003959315
0.036494325
0.006503859
0.037448007
0.022391373
0.030170858
0.000142227
0.01786948
0.042527341
0.024634586
0.048376633
0.010039207
0.024297917
0.031716171
0.003414876
0.023364776
0.000917045
0.014715162
0.040743459
0.000305788
0.037734078
0.000975849
0.036209687
0.0497014
0.048927928
0.02988827
0.004582242
0.03293094
0.036985089
0.002374209
0.049212304
0.009775855
0.039621967
0.003057643
0.04613744
0.011576429
0.030883147
0.032384085
0.025822912
0.019731192
0.02103739
0.000932563
0.001917145
0.015172701
0.013299127
0.00580629
0.012157116
0.030614254
0.001452148
0.037238865
0.005247413
0.036586616
0.041946088
0.000323814
0.004518183
0.006211672
0.029034887
0.040156371
0.002985691
0.030700076
0.002559926
0.022048923
3.58E-05
0.02014153
0.00539427
0.037220711
0.031199211
0.046570813
0.04770365
0.028753316
0.047650321
0.033792397
0.002432958
0.005123079
0.012642014
0.029640898
0.023359718
0.037472999
0.010425803
0.007300869
0.04549854
0.043783193
0.00038822
0.033876909
0.013814558
0.028117258
0.030193947
0.030417691
0.024303659
0.022954543
0.042562422
0.003908394
0.026848879
0.00418092
0.035683327
3.23E-05
0.02524578
0.024513278
0.011118634
0.026538023
0.024120056
0.025138999
0.001348337
0.021734679
0.013814521
0.005319935
0.015991602
0.00271062
0.016575774
0.002943693
0.024619501
0.026916659
0.03669928
0.001184222
6.36E-05
0.006774526
0.026299781
0.010263582
0.002073665
0.024692664
0.03068652
0.000509966
0.025949362
0.018885888
0.019309966
0.042773974
0.044407307
0.028592992
0.008363826
0.025764513
0.045376793
0.013064588
0.00296148
0.045261579
0.028127046
0.009894588
0.005022466
0.003766645
0.046044697
0.000395529
0.049305649
0.005195609
0.011460464
0.017704739
0.038582145
0.013783576
0.040164084
0.028729784
0.017971721
0.01953359
0.003396361
0.044769016
0.022611279
0.006040752
0.005802829
0.01619373
0.042304386
0.003014714
0.021167484
0.044880864
0.035519205
0.041473085
0.009161931
0.037817308
0.04555893
0.004784159
0.000605238
0.028080412
1.28E-05
0.04871873
0.000639558
0.018553394
0.009120789
0.012833081
0.004385793
0.026168258
0.013518065
0.018456652
0.023085312
0.029355434
0.005239
0.002903146
0.019700969
0.036456595
0.019083857
0.030806671
0.024409197
0.04533242
0.007768115
0.020942291
0.023135226
0.041355267
0.007513498
0.039853587
0.015417171
0.001905534
0.010663027
0.018423234
0.009902201
0.001267833
0.019623188
0.006942483
0.030924239
0.004154826
0.003314852
0.009142443
0.039162407
0.026429349
0.011833077
0.024726195
0.019634029
0.007804246
0.041888762
0.026533743
0.030261669
0.003372542
0.009376582
0.046219711
0.044103625
0.005383747
0.016751648
0.028902015
0.006616907
0.035039028
0.034034227
0.030285384
0.017414891
0.043668649
0.02570717
0.024835346
0.018518387
0.000285744
0.027324175
0.009898304
0.027971202
0.013526071
0.040801233
0.031658524
0.049768856
0.036099539
0.02330718
0.030249038
0.000454571
0.005681012
0.024724065
0.002637099
0.04897468
0.006925275
0.044954917
0.048183195
0.048657796
0.012532081
0.009547189
0.037307404
0.01078032
0.024532962
0.004437891
0.021108348
0.002329382
0.048927769
0.031865045
0.032093054
0.013918793
0.014497786
0.005516349
0.042075916
0.015963459
0.007312114
0.018668681
0.003618034
0.001840296
0.008428247
0.025340917
0.044952327
0.026566105
0.033855622
0.006421695
0.041815663
0.045806283
0.005943749
0.049176111
0.015711864
0.005305329
0.001350923
0.004917133
0.012220455
0.023217568
0.003847437
0.025251861
0.034047376
0.032098214
0.026714305
0.025548478
0.013610894
0.04963104
0.038008179
0.029988289
0.005419726
0.001256257
0.007249988
0.003491389
0.038443735
0.022968897
0.006634663
0.01142524
0.004488531
0.002413105
0.026980374
0.025023293
0.025395447
0.044112988
0.0230687
0.01485991
0.031566955
0.007179807
0.024720949
0.023047034
0.00016216
0.034978118
0.014270622
0.026057083
0.036105395
0.013225374
0.003690759
0.026222858
0.04217622
0.004559041
0.03452232
0.04702093
0.009284681
0.011786031
0.048986377
0.003609396
0.048220329
0.028340076
0.039608265
0.02045484
0.015533546
0.029601763
0.049195371
0.019464963
0.034086724
0.015439935
0.031245618
0.020988177
0.012239417
0.04952264
0.034043351
0.046994905
0.017437317
0.034711189
0.002772818
0.002166578
0.0153022
0.017491891
0.035208938
0.024107429
0.025876396
0.019857655
0.029656483
0.045346595
0.029813771
0.04109568
0.046210418
0.013249357
0.013607728
0.045382568
0.004383962
0.013110167
0.020220252
0.019959818
0.027930365
0.012521197
0.014241392
0.025663619
7.95E-05
0.010421501
0.004371555
0.008109512
0.017435438
0.027466726
0.044806172
0.003518931
0.000739752
0.01423201
0.035153321
0.010094473
0.008830889
0.000472739
0.01107329
0.030415328
0.039391347
0.006242954
0.01108214
0.01944938
0.028338032
0.031442428
0.010110166
0.006427698
0.038794755
0.019801634
0.001279253
0.004628587
0.041166974
0.026217251
0.024955896
0.030107296
0.024190958
0.00457215
0.021161113
0.012047546
0.045026269
0.022257855
0.021157356
0.006864166
0.007885248
0.007257651
0.018410045
0.012087138
0.046332926
0.049167103
0.00050481
0.013831643
0.037531029
0.033513424
0.025903091
0.01046542
0.048053
0.015610013
0.000765183
0.012324756
0.039120434
0.000828689
0.017566102
0.038059634
0.019755724
0.017822405
0.000657039
0.012176795
0.043640035
0.032858277
0.008050635
0.023605862
0.002348174
0.02187112
0.044393655
0.046991474
0.003308173
0.039585917
0.020566457
0.011448517
0.034634734
0.000525377
0.007542535
0.02843101
0.0498255
0.032533079
0.031190915
0.00620215
0.03959647
0.038351315
0.001131993
0.006728383
0.029521048
0.035581924
0.017390337
0.016328701
0.016257898
0.017651403
0.009179474
0.035840924
0.047567856
0.040813989
0.034137968
0.000180623
0.01309678
0.02513616
0.037630251
0.019500126
0.042818005
0.03207846
0.045095255
0.007905939
0.029402224
0.009833685
0.016756405
0.005600909
0.037368335
0.00161249
0.002473747
0.01371046
0.043605057
0.009870494
0.030028792
0.017549874
0.020629853
0.003504748
0.005991926
0.02163923
0.048152801
0.019543776
0.047654803
0.040384197
0.029825679
0.01561312
0.007016891
0.00819672
0.013606004
0.041426895
0.030721712
0.029897165
0.003499441
0.044211781
0.026668743
0.007286215
0.021049728
0.012813635
0.043106814
0.033937109
0.039332325
0.035098503
0.046773645
0.034195597
0.000410873
0.014701331
0.019037323
0.045581878
0.019484714
0.006197573
0.015437743
0.008815031
0.021944936
0.013275691
0.025744765
0.001233938
0.040902184
0.038484793
0.014291458
0.048021139
0.023415493
0.001034434
0.025686882
0.006474
0.04054674
0.008341345
0.047610619
0.003054499
0.002449549
0.028434742
0.01156384
0.003472609
0.037572838
0.047622229
0.001812658
0.024528429
0.012477407
0.00085721
0.024508694
0.005430579
0.036315178
0.000943042
0.033252665
0.035675542
0.04453697
0.037401483
0.046429618
0.045111733
0.018075397
0.00537167
0.030805525
0.042663828
0.046926637
0.000745666
0.005536261
0.016565521
0.046634798
0.001926321
0.04686928
0.047398997
0.011430919
0.046900969
0.009741034
0.000440214
0.000203328
6.03E-05
0.035987856
0.005007298
0.035777325
0.017801645
0.025769736
0.038162302
0.025859448
0.048159845
0.01573589
0.029714564
0.039621509
0.031064052
0.001597064
0.011965486
0.014834813
0.02499708
0.026807485
0.049320953
0.049038392
0.00341305
0.031568532
0.027589019
0.025279016
0.018039376
0.005040637
0.03556732
0.008736352
0.003986124
0.029131968
0.002561416
0.018335205
0.004882063
0.024229315
0.009048771
0.035509292
0.016138431
0.036520457
0.047040597
0.007064544
0.030222637
0.018456485
0.049803357
0.035357492
0.037937875
0.016134348
0.041522996
0.044034509
0.030592771
0.014068648
0.024968023
0.041485016
0.047222735
0.011542222
0.017770846
0.047397063
0.037123914
0.040535498
0.000639863
0.017591519
0.002402006
0.01175553
0.005367119
0.00133305
0.002920461
0.040122893
0.006005173
0.002478996
0.041642174
0.04995829
0.02575074
0.009061826
0.001050929
0.04036829
0.01131402
0.006092166
0.024045829
0.008169977
0.013312246
0.036899656
0.007570172
0.031046479
0.004088167
0.032888287
0.003989454
0.00884263
0.005122251
0.021940355
0.046930369
0.000333192
0.003783046
0.040844523
0.038530852
0.035750918
6.57E-05
0.005811974
0.025439613
0.046196827
0.048676741
0.020165606
0.014329604
0.0298575
0.006140351
0.027411643
0.019401903
0.01542961
0.027992875
0.007343879
0.038519971
0.029859466
0.01040399
0.012673784
0.037030709
0.022189897
0.030566513
0.006005375
0.020047613
0.00271597
0.039504357
0.020202207
0.034369502
0.006531115
0.009498679
0.013624832
0.005824598
0.000918809
0.010718786
0.017249846
0.047114027
0.032027446
0.004848016
0.005232461
0.023548517
0.007963185
0.041155919
0.008275096
0.031837476
0.039393713
0.027818593
0.005570029
0.043608335
0.009039463
0.03041584
0.047815176
0.02954172
0.038122071
0.017132783
0.017064991
0.015093648
0.020169157
0.035190498
0.015250276
0.017398443
0.030424446
0.023093678
0.004362055
0.044784496
0.016642963
0.041478477
0.024932363
0.032476429
0.044685839
0.02336676
0.021881678
0.007815417
0.048866596
0.00625748
0.006014415
0.032901722
0.020412368
0.012641296
0.034481856
0.00116789
0.048716283
0.030857649
1.20E-05
0.006016487
0.003525295
0.049601522
0.046136608
0.030255383
0.031483008
0.007183694
0.003610498
0.042896081
0.037010825
0.026695176
0.02970398
0.00998449
0.041951869
0.015400288
0.001312241
0.026102804
0.023644454
0.005269528
0.018939283
0.006235816
0.025645104
0.048633842
0.02165886
0.049604395
0.016231952
0.000177766
0.029108148
0.038010378
0.017792295
0.033959923
0.006185275
0.039887606
0.005589051
0.024372043
0.030716561
0.03363826
0.024390509
0.041799847
0.000342141
0.049864939
0.047145051
0.044176188
0.026415762
0.047365711
0.034423757
0.030596827
0.004299771
0.017386771
0.013102266
0.008634722
0.019505194
0.049201264
0.043262116
0.044056804
0.009152584
0.046156652
0.035191762
0.035739891
0.008785649
0.000203297
0.001426293
0.002410415
9.96E-05
0.017903928
0.033053448
0.028914069
0.009623526
0.012959034
0.016545429
0.009780737
0.006461527
0.01209127
0.033920095
0.04970564
0.003740263
0.008780695
0.038794747
0.045997131
0.039695762
0.01563041
0.005058517
0.000177421
0.004096167
0.018801922
0.004110464
0.044643955
0.037422546
0.045748767
0.030089759
0.013645442
0.010495242
0.02086423
0.021267998
0.04141024
0.019178488
0.010341636
0.021341202
0.013576197
0.039628837
0.021334655
0.010915242
0.022368783
0.018130706
0.031557729
0.047182109
6.44E-06
0.028077478
0.010534386
0.047939141
0.003018223
0.021739565
0.003730978
0.017400945
0.001946882
0.012195583
0.000511679
0.008204749
0.026166979
0.047450598
0.047150428
0.004568366
0.021740531
7.88E-05
0.038482137
0.01719321
0.015452199
0.024105023
0.02268995
0.032390882
0.001998662
0.006402295
0.01548193
0.03366353
0.010402481
0.017063863
0.047480734
0.003411158
0.030073253
0.01748717
0.041576024
0.025352511
0.015165813
0.00359153
0.006105792
0.046040432
0.000753212
0.044376933
0.009623002
0.022579432
0.038884262
0.001078061
0.007398187
0.005743648
0.022257549
0.00318007
0.019936896
0.029260683
0.002143896
0.031713696
0.000119951
0.04593899
0.022687018
0.019090666
0.012665228
0.032047268
0.04890045
0.019996952
0.006427822
0.006843944
0.009443528
0.032854133
0.016536498
0.032499438
0.024363906
0.036879578
0.041681284
0.024622226
0.006819437
0.034753814
0.003042779
0.00239941
0.023220509
0.03974613
1.23E-05
0.023887741
0.027775332
0.013800468
0.043707668
0.019150045
0.005082207
0.016634409
0.01839494
0.037317999
0.031675953
0.013781009
0.013906544
0.006255983
0.007446716
0.00394583
0.03621314
0.017917442
0.02918756
0.035069132
0.029750704
0.014116555
0.02112193
0.031476544
0.03290209
0.027836766
0.047425617
0.007499947
0.015482651
0.039962725
0.018993913
0.030509129
0.036940398
0.029507618
0.006467354
0.018468661
0.041666501
0.014480387
0.025324717
0.019756757
0.037122568
0.032884227
0.010551618
0.018161031
0.020477321
0.04621447
0.0044644
0.011493536
0.012820715
0.031107239
0.007946155
0.006120991
0.006393652
0.003344745
0.0425642
0.032714712
0.003491037
0.018051966
0.041288539
0.037156752
0.013343476
0.019519926
0.001966897
0.047229555
0.043962131
0.00027186
0.041427506
[truncated: 49,674 more rows]
