# Supplementary material for: p-Curve and p-Hacking in Observational Research
Source: PLoS One. 2016 Feb 17;11(2):e0149144. doi: 10.1371/journal.pone.0149144 (PMC4757561; doi:10.1371/journal.pone.0149144)
Supplement: S1 Dataset — (ZIP) [file pone.0149144.s004.zip › S3 Dataset. Data of Simulation/rho05/ss10000.csv]

pvalues
0.002834345
0.000169633
0.031414677
0.000287493
0.000500975
0.00322434
0.022498219
0.026598726
0.004980533
0.000361025
0.000557702
7.63E-05
0.005003114
0.049452462
0.041805182
0.010127569
0.03200153
8.98E-05
0.027920527
6.17E-05
0.004605645
0.000120579
0.000139038
0.000931789
1.69E-06
0.004973217
0.005985042
0.034807423
0.010013702
0.029041383
0.003669832
0.003126642
0.00092582
3.22E-06
0.013937014
8.48E-10
0.006634264
3.68E-08
0.007144546
0.001743725
0.001840235
0.038155141
1.09E-08
0.001105437
0.032220101
0.023974478
6.67E-05
0.002004002
0.039269931
0.016218711
0.000941955
4.81E-05
0.048853793
0.000435145
0.013996922
0.022348285
0.035491002
1.28E-05
0.045762584
0.028543071
0.009900991
4.70E-05
0.001877452
2.48E-08
2.52E-06
0.00481052
9.68E-05
1.58E-06
0.004978676
1.55E-05
0.017443682
0.003757024
0.007184655
0.009565606
0.009017166
0.004702142
0.015986888
0.001542379
2.94E-05
0.037917676
0.000137691
0.028715214
0.002669711
0.023219941
0.018447192
0.00096028
1.45E-07
0.024754117
0.006683269
0.012185326
0.012142472
0.00474822
0.005063157
0.003304425
0.005211851
8.77E-08
0.045277679
0.007827536
1.56E-09
0.000270979
0.001471321
0.009642908
0.033801049
0.010705427
0.006338308
3.91E-05
0.001744065
0.001405487
0.000242761
0.00040806
1.58E-08
0.037423965
0.012140307
0.010854821
0.005069045
0.01716882
0.004282975
0.000223914
0.000821222
0.000646814
0.001071864
0.011973878
0.026567338
0.000344592
0.000448608
0.005212466
1.70E-07
0.004770192
0.001643824
0.01962616
0.034714306
0.028279222
0.018898639
1.44E-09
0.000119764
0.012282029
0.018032704
5.24E-06
0.001184145
0.025817268
0.00010531
0.028561086
0.008568669
0.019864051
0.002161868
0.000382418
0.006991007
0.000288141
0.006405258
3.98E-05
0.000921485
0.021619454
8.40E-05
0.011086895
0.002399086
1.21E-05
0.000338497
0.027319111
0.020525592
0.016605092
0.019605904
0.026147343
0.008076762
0.000629645
0.021944649
0.011632489
8.29E-07
4.27E-07
5.20E-05
1.80E-05
2.65E-07
2.66E-07
0.049530362
0.036194356
3.02E-07
0.014782578
0.001065163
0.000281906
0.04238694
0.024642143
0.001744221
1.08E-07
0.001391196
0.016751372
0.000495762
0.032217409
5.81E-05
0.004914137
0.00123442
0.017146233
3.47E-06
1.19E-05
7.50E-06
0.005866551
2.67E-06
2.33E-06
0.020965718
0.000112662
0.042122143
7.30E-07
0.04093528
0.00128905
0.002940287
0.000321721
1.63E-05
0.049739524
0.015961544
0.00574327
0.004183468
0.001596512
0.024358196
0.000609563
0.024692308
0.000398026
1.15E-05
3.96E-06
8.90E-05
0.035559066
0.00030924
7.96E-07
0.030017861
0.044093745
0.0280996
0.000473625
7.66E-05
0.020619148
0.002091383
1.87E-09
0.015384667
0.004656833
0.000439846
0.015417642
0.005293155
0.000762242
0.006197743
0.001282398
0.011913591
0.015465235
0.016993849
2.46E-05
0.000301989
0.007956065
0.009108124
1.26E-05
0.033831694
0.007495911
0.001457799
8.36E-05
0.003857349
0.003386721
0.002237572
0.0286238
0.024107717
0.039721553
2.70E-05
0.037705017
0.002931013
0.027824474
0.002242801
0.044816586
0.014208995
0.02590505
0.028773381
0.003254719
3.16E-07
0.045551267
0.00129991
0.001732718
0.005589896
0.036853087
1.10E-07
0.037777138
0.003283493
0.001752054
0.004027901
0.01791585
0.035031909
0.001168454
0.046131729
0.006313208
0.001247996
0.00492575
0.018519593
0.035451542
0.012948626
0.002918211
0.035820359
0.001068889
0.001652334
0.044684144
0.0422973
0.010977246
0.041565822
0.013816157
1.67E-05
0.000378766
0.036895016
0.022042777
0.002007732
5.03E-05
0.014110719
0.000149358
0.009386529
4.62E-05
0.011953114
0.000702094
4.23E-07
0.000242251
0.005226616
0.004809781
0.029697632
0.007688274
6.18E-11
1.01E-07
0.015363994
0.000205245
0.017859418
0.001901768
9.01E-05
0.024754146
0.02768772
3.22E-07
0.048812627
0.007021881
0.012670257
9.43E-09
0.000190603
0.013409169
0.037183778
1.87E-06
0.002000757
0.010060738
0.016998745
0.01360309
0.001423196
0.011304968
0.000525348
0.029520566
0.003838791
6.82E-07
0.013923176
0.013874074
3.36E-05
0.001324373
1.56E-08
0.02231436
0.038735691
0.013267546
1.58E-06
5.08E-06
0.042511098
0.001389165
0.00825139
1.50E-05
0.004085385
1.97E-06
0.003101165
0.001005104
5.52E-07
0.004663321
1.75E-06
0.024168866
1.16E-07
0.000116895
1.36E-09
0.049971594
0.015259189
1.40E-05
0.041554157
1.41E-05
6.13E-07
0.00101808
0.005909331
0.000202282
0.034059824
5.60E-05
0.005968268
5.26E-05
0.005852719
0.018564461
0.001646085
1.72E-08
0.04053816
1.29E-05
0.009362214
0.008360124
0.000310599
0.031003663
0.019346742
0.000554026
0.010024335
4.73E-05
0.022382997
1.31E-05
0.012959632
0.000823609
0.007673447
1.01E-06
5.38E-06
0.003124671
0.00075249
2.22E-08
0.03672581
0.00610977
0.033158719
6.62E-07
3.92E-05
1.88E-05
0.011763352
0.021565477
0.00432344
6.48E-06
0.039555692
0.000196661
1.89E-05
0.02661028
0.015843688
0.025916599
0.007088277
0.008017998
0.004527704
0.032735264
2.83E-07
0.007357878
0.000390386
0.033932021
0.001506979
0.003260172
0.01200065
0.000435182
0.001812852
0.046206202
0.002297076
0.002621367
0.003693291
1.29E-05
0.003490882
0.001291388
3.79E-06
2.68E-06
0.002113154
0.020586178
0.041287377
0.016500921
9.30E-06
0.004256054
0.003226757
0.012812321
0.036601146
0.021217599
0.000194888
9.38E-05
0.048892505
0.000181024
0.023140396
0.00066762
0.006005867
0.000672168
0.015329999
0.025775013
0.018384355
0.012193683
0.003011466
0.041057024
0.008313908
7.82E-05
1.68E-05
4.34E-06
0.002080363
0.032678707
0.004487901
0.030746942
0.028635306
0.000142858
3.37E-08
0.045945373
0.000316909
0.016762557
0.037068662
4.61E-05
0.002860961
0.005306154
0.021395555
1.52E-05
0.000389694
0.000196357
0.001964507
0.012703318
0.010489258
0.047665072
0.024350225
0.036087076
1.14E-05
0.031471587
0.00038611
2.94E-06
0.008381428
0.000725924
0.000369492
0.001819636
0.000231153
0.042432056
1.10E-07
0.006097853
0.021510304
0.000214509
6.32E-05
0.001183181
0.000766988
5.01E-07
5.08E-07
0.002200209
0.023884626
0.001137271
1.17E-05
6.34E-05
0.041864619
0.013211892
0.002861547
0.007634136
0.000539549
0.006599336
0.016213927
0.000212429
0.003628699
0.000786136
0.000143887
0.00489878
0.000849193
2.69E-05
6.05E-07
0.003273865
0.004925884
2.98E-05
7.65E-06
0.001510467
0.005271529
0.000798442
0.000150504
0.004272909
0.005472708
0.000474424
0.002683637
0.002245549
0.017971719
5.28E-05
0.004774707
0.022867811
0.011420246
0.033582516
0.000753677
0.01640709
0.004840421
0.010754015
0.004233029
3.76E-06
0.001261371
0.01702806
0.00765933
0.035886732
0.000151692
0.003802129
0.006144418
0.035455866
0.003638872
0.03945683
0.037118681
0.000419401
0.002434371
6.31E-06
0.001061169
0.008307391
6.18E-07
0.005897675
0.006163835
0.042452232
0.01392646
0.000508146
0.003914249
0.030796389
0.000227522
0.011647423
0.002933652
0.043478103
0.013117807
0.001810019
0.002255974
0.001594515
0.005196692
2.29E-07
0.048347831
0.003786585
0.000573951
0.015173618
0.019287256
1.09E-06
0.021817833
0.000128524
0.000974221
0.001936281
0.044733396
0.010872223
0.006694616
0.000939976
0.005887977
9.98E-07
1.37E-05
0.018381594
5.81E-05
0.000205786
0.027458442
0.000991547
0.003642322
0.000646462
0.009201279
1.13E-05
1.61E-05
0.000919689
0.008582932
0.006419699
0.01885001
0.015649224
0.022615742
0.006136147
0.000581863
0.009299993
4.75E-06
0.001418038
0.044055902
2.70E-05
0.008398996
7.73E-05
0.000559488
0.003883796
0.005500054
0.003814437
7.54E-06
0.00061777
0.024716391
0.00034473
0.000363805
0.007560843
0.000801557
0.041442378
0.02578671
0.005141266
0.030615054
0.007870292
0.022126963
1.12E-07
2.56E-06
0.031890758
3.67E-07
0.005495434
0.017317842
8.38E-07
5.36E-05
0.006178984
0.005052873
2.67E-07
0.005156492
0.010966543
0.036241887
0.000234466
1.86E-05
0.021427582
5.53E-09
0.017825888
0.015718663
0.015783619
0.032496892
0.001032679
0.028389644
0.028313819
0.035803404
0.012797757
0.000682449
0.004417273
0.000110116
0.00161126
0.000491644
0.000986185
2.20E-06
0.03484008
0.026349808
0.00447982
0.000640935
0.003372422
0.001173395
0.034902023
0.045739604
0.002649455
0.022110631
0.000498773
0.005000605
1.50E-05
0.009232593
0.002222244
0.008253492
0.011823371
0.022543267
0.039546713
0.032879387
6.62E-09
0.003652823
0.012107028
0.001251989
0.041507281
0.03722487
0.010356006
0.000177513
0.003553717
0.000132091
1.38E-06
5.02E-06
0.000839644
1.62E-05
0.001534624
1.07E-05
3.46E-05
0.013674798
0.012720656
5.88E-06
0.000141231
0.029678167
0.005833211
0.040340372
0.02372586
0.002423804
0.045753445
0.028350677
2.83E-05
0.006327205
0.031092454
0.010951502
0.003008004
0.017020226
0.021856
0.009637067
0.036162169
0.017536622
0.02465382
0.017577909
9.36E-05
0.000790846
1.93E-07
0.000805229
3.85E-06
0.009498712
0.045556393
0.000761868
0.003016129
0.000589589
0.000445624
0.001312887
5.90E-06
0.01959733
6.57E-06
0.000318339
5.75E-06
0.031440225
0.020552538
0.00503988
0.01904881
0.004685494
3.21E-06
1.20E-05
5.54E-05
0.04724369
6.12E-05
2.60E-06
0.035276033
0.040129851
3.08E-07
0.042014411
9.19E-07
0.017492091
0.002191154
0.000111272
0.006608478
4.38E-06
0.003613286
0.004451523
0.001000232
7.53E-05
0.000915325
0.0104407
0.032560026
0.049267523
0.000180701
0.016060188
0.000283911
0.005761018
0.010214413
0.002557326
0.000117107
8.02E-05
0.001828953
0.00978939
0.020902838
3.27E-05
0.021688885
0.045226194
6.90E-05
0.012178081
0.003659548
0.016937049
0.005758937
0.00034551
8.17E-06
6.55E-06
2.96E-05
1.81E-05
3.15E-06
0.000340766
0.009671012
7.98E-05
0.000232118
0.014184943
0.032022429
5.16E-05
0.001900681
0.000307275
0.007037441
2.77E-05
0.035369132
0.000974886
4.00E-08
0.029084959
0.000448743
0.010661079
0.009550244
0.000170586
0.005179469
0.002142098
3.25E-05
0.049918009
0.000159232
0.004036731
0.002815715
0.005209032
0.000354316
0.003667343
0.014437336
0.040346587
0.019843908
0.004706595
0.02926006
0.011152043
0.026190138
0.002942775
0.030103064
2.74E-06
6.22E-07
0.018008356
0.046305993
0.030247892
0.033265091
6.36E-05
0.016764703
0.011400311
0.007660226
0.011236762
0.005287774
0.000900023
0.046192152
3.30E-05
0.004564022
0.014612859
0.004721803
0.009007503
0.048087846
0.005969283
0.00831783
0.001932574
0.000337921
1.35E-06
0.031442099
0.006499014
1.32E-08
1.49E-05
3.53E-06
0.009155844
0.006999152
0.015315324
0.004694185
0.020368568
0.014141031
0.016328565
0.003542732
0.000961108
0.026904015
0.009625613
0.042681062
2.75E-07
3.80E-05
0.031797748
0.000549401
0.000111828
0.006400894
0.002065827
0.045975341
0.029346623
1.22E-07
0.001312908
1.77E-06
0.00658171
0.004706892
0.002370042
0.029542664
1.66E-07
0.04315613
0.001886349
0.00134061
1.15E-05
0.048197907
0.029127507
4.60E-05
0.000133357
1.26E-07
4.44E-05
0.00110759
0.006938901
0.025176113
0.000833118
0.020445174
0.002235898
0.041386843
0.000191124
0.047236433
0.016305947
3.73E-08
0.009780634
0.000738682
0.01866084
0.013396301
0.01436307
0.032558303
0.001000023
0.007567453
0.000120748
0.003886168
0.001175313
0.030327349
0.033048435
0.010084442
6.82E-08
0.032229833
0.021330693
0.003127141
0.010895228
0.028241125
0.031659944
0.044693286
0.01791455
0.01080023
1.89E-05
0.029547636
0.018714469
0.001824783
2.28E-07
0.012889023
0.003705962
0.000495711
0.049589147
0.031167256
0.002159284
0.0043941
0.024868838
0.000113711
0.000135074
3.12E-05
0.015186961
0.023458987
6.08E-07
0.016583185
0.010766133
0.019047028
0.002049007
4.11E-08
7.36E-07
2.99E-05
3.23E-05
0.001760626
3.24E-05
0.000380675
0.001492528
0.000871317
0.006979529
0.000578261
0.000137586
0.004762663
0.019172567
0.003492424
0.000470112
7.09E-05
0.040345617
8.19E-06
0.014155508
0.000296264
0.036512859
0.020087615
0.000197214
0.005157325
0.001214534
0.014260226
0.021240552
0.001340872
0.000115314
0.000139979
0.008736764
0.009165399
0.023198815
5.52E-08
0.001452146
0.039297136
0.009599959
0.000692427
0.0249292
0.015697031
0.009997782
0.03070704
0.000142787
0.000249117
0.007260017
0.016136889
0.023543318
9.10E-05
0.000347031
0.000829643
0.027866636
0.001881323
0.000201141
0.002904851
0.010796189
2.14E-05
0.038721365
0.0014603
9.04E-05
0.000362073
7.34E-05
6.15E-07
0.029822896
0.012927074
0.000261398
0.032171247
0.000473439
0.011907897
0.014342131
0.009773598
0.038917769
0.020949814
0.028868398
0.00193652
0.021054003
0.001828192
0.045380569
0.022504308
2.51E-06
0.012724413
0.026382426
0.00452292
7.52E-06
0.000466689
0.000470759
0.001117913
0.016552718
0.00038943
0.021773272
1.25E-05
0.028953721
0.009528755
1.70E-05
0.000479633
1.09E-07
0.0358179
0.007312753
4.76E-05
0.001089087
0.001368483
0.00226483
6.01E-05
0.000391179
0.040377621
0.041584604
3.86E-06
0.000695638
0.030345637
1.24E-05
0.003853921
6.19E-08
0.000659252
0.000463163
1.95E-05
0.000136107
5.33E-05
0.03812176
0.006377345
0.001092184
0.004655257
9.13E-05
2.62E-05
2.16E-06
0.000336324
8.26E-05
0.043018278
0.001428442
0.004568033
0.004385267
0.000277966
0.005053318
0.009569197
0.007407391
0.002977839
0.017259889
1.05E-09
0.001453979
0.024873995
0.013694506
3.46E-05
7.17E-05
0.005984023
0.025699329
0.000529805
0.013241669
0.027020517
0.008543405
2.73E-05
0.000865394
0.008318884
0.000399536
9.41E-06
0.000317227
0.028522992
0.005004749
0.018949862
0.031841255
0.004273337
0.018543594
0.018210958
0.000927285
0.029076897
5.06E-05
0.00872835
7.86E-05
0.002714296
0.03040293
0.0369887
0.012397565
0.000418756
0.018899503
0.001058346
0.040825339
0.047668045
2.12E-08
0.001075811
0.034229007
0.046897827
1.25E-06
0.008391204
0.000846017
0.002467581
5.94E-05
3.81E-05
0.001420847
0.034206348
0.00011087
0.021262295
0.003340549
4.62E-05
0.00509512
0.018112516
0.007661435
0.000344406
0.024957959
0.004796869
0.000222098
0.002367578
0.013989979
0.030610062
0.001989758
0.000447814
0.017960006
9.27E-05
0.00426119
0.000474218
0.043724979
0.005241684
0.009614366
0.021295386
0.000731689
0.004116557
0.000599925
0.004949175
0.028751617
0.00977369
7.97E-05
7.35E-08
0.035458032
0.004293156
0.001455482
0.010122768
0.018638459
6.52E-09
0.002504213
0.00089641
0.002470582
0.001550114
0.001378857
0.000432144
0.007217585
0.002343311
1.69E-05
0.00374206
0.00040917
0.001542697
0.008345115
0.036913634
0.002063517
5.01E-05
0.003359078
1.37E-05
0.046366672
0.00042722
0.00213308
0.041670011
0.03876071
0.000209159
0.002054492
0.012167184
0.039757553
0.000397417
1.27E-06
0.010718184
0.00136987
0.019040924
0.014220812
0.003071743
0.004749203
0.013107636
0.000543728
1.38E-06
0.007964035
0.000893938
0.024731734
0.00292123
0.009497859
0.001470954
0.008214155
0.04585516
0.049344978
3.42E-08
1.13E-05
0.000518487
0.013296767
0.000124815
0.000382188
0.000560981
0.002292476
2.54E-06
0.038973569
0.002112459
0.007111141
1.13E-05
0.000126126
0.00581059
0.008128841
0.000239027
0.028067548
0.007080187
0.015767686
0.0220091
0.016815363
1.50E-05
0.004419129
0.031676569
0.003697771
0.000197743
0.013019462
0.012536039
0.007333908
0.000294274
2.41E-05
3.12E-05
0.004387847
0.022178806
0.005862362
0.022118184
3.66E-07
0.003588944
3.22E-06
2.41E-06
3.45E-06
4.55E-08
0.007911311
0.007404843
0.042302752
0.036245793
1.18E-05
0.000191598
3.34E-07
0.000200468
0.009560575
0.001827312
0.035336666
4.93E-06
0.000188967
0.002495537
1.57E-07
0.010609868
0.000660664
0.000664301
0.001103565
0.001116569
1.02E-05
0.038285349
0.006340165
0.034700955
0.001989131
0.001755254
6.01E-05
0.00912796
0.000538782
4.76E-05
0.020498732
0.00401535
0.000135851
0.024552475
0.02107841
2.28E-05
0.005021743
4.99E-09
0.010580092
0.045800197
0.019144277
0.000612871
0.007139127
0.000218542
0.003048051
0.015007286
0.007046307
0.020708316
2.47E-06
0.002702574
0.031335321
0.001843939
8.33E-05
0.001605173
4.87E-06
0.012367346
0.004364777
0.023083287
0.037052771
5.86E-06
0.022210058
0.006995313
0.045139524
0.000657775
0.024355378
0.000460651
0.008559069
0.000911211
8.91E-05
0.001795783
0.002155579
0.021933538
0.031507678
0.009482411
0.001365838
0.000268862
1.87E-08
4.61E-05
1.04E-08
0.008734364
0.017170156
0.003035606
0.0339318
0.000402963
0.000769463
0.03897599
0.000791067
0.039992963
2.13E-07
0.015986459
0.000130274
4.10E-05
0.017294051
0.000126262
8.05E-06
0.003949435
0.009655496
0.006897212
0.004602819
0.02292492
3.83E-05
0.003677528
2.30E-05
0.000492579
0.000636363
0.005617442
0.001111818
1.56E-07
2.40E-06
1.30E-06
0.029869665
0.025145315
3.28E-07
6.77E-06
0.012022331
0.024263566
0.031987164
6.89E-07
0.027708424
0.000666079
4.57E-07
1.98E-05
0.020295849
0.000142842
4.81E-05
0.005083814
0.025809383
0.002437952
8.98E-08
0.002819114
0.00621092
0.030718852
6.12E-06
0.034118866
0.025083388
0.000112868
0.000627499
0.000100087
0.007548807
0.005866353
0.007093784
9.04E-08
0.011549468
0.003944594
0.001370892
0.00896477
0.000231678
0.000119749
0.018663991
0.000122912
3.89E-06
0.024598642
0.012322532
0.004282539
0.003031403
0.005492349
0.001902489
0.047334868
0.016073417
0.004258505
0.028929856
0.002504976
0.005771147
0.002769071
0.003850868
0.003627299
1.39E-05
0.001031609
0.000197713
0.004556808
0.000901087
0.033357067
0.011160897
0.000293229
0.03920404
0.001934207
0.034305208
0.000106522
0.042395009
0.031693174
0.000537682
0.030495774
0.006942895
0.000667203
0.000279232
0.036945701
0.006036712
0.004366641
0.001792449
0.034279354
0.000242905
0.002447675
0.00335466
0.002153388
0.001034736
0.007685886
0.000471972
0.001945343
0.00035894
0.004045557
0.030788173
0.002464928
0.042105207
3.29E-06
0.011016265
1.41E-05
0.042274396
7.11E-08
0.017396614
0.003570239
0.008430052
0.020626499
0.005407802
8.77E-05
0.001257314
0.000685644
9.55E-05
6.92E-06
1.63E-05
0.019701919
0.013532186
0.016416028
5.12E-05
0.018674896
2.68E-06
0.000386156
7.93E-05
4.46E-05
0.003425929
0.034646368
0.007234455
0.00137163
0.034782884
0.000276505
6.23E-08
0.001038484
0.000225124
0.004440534
0.009052157
0.026102965
0.000411843
0.000155493
0.020915828
0.048008649
0.031190817
0.034229064
0.03067137
0.005837007
0.002418437
2.78E-05
0.032939487
0.000724423
0.011657317
0.023108099
6.47E-06
0.00131655
0.004959564
1.04E-05
0.00387629
0.000526964
0.001168548
0.004930918
0.020021253
0.020646646
0.006444824
7.62E-06
0.009441601
0.029073151
8.92E-05
0.000400852
1.52E-05
0.003717546
0.020910067
0.006584051
6.24E-06
0.012426851
0.014326106
0.003238373
0.018920527
0.008970323
0.000728055
9.76E-07
0.022278343
6.13E-05
0.045122284
0.008111367
0.00855663
0.000123006
1.09E-07
0.00529408
0.024090462
0.002259526
0.004679581
0.002159512
0.000864601
3.51E-05
2.44E-06
0.016137445
0.000155737
0.006054139
0.02085099
0.001373548
0.002995628
0.008207927
0.004565309
0.00141126
0.027988663
0.000484852
0.004533518
0.033797387
0.002188518
0.005400077
0.000823517
0.004147473
3.81E-05
2.14E-05
0.002322564
0.001300359
1.81E-05
0.000742909
0.000366331
0.024063618
0.003074001
2.62E-05
0.000361135
0.000316926
8.91E-06
0.000908501
0.000255806
9.27E-05
0.008391016
0.000217064
0.041084207
1.46E-06
0.007145369
0.002651932
0.025945276
8.33E-06
0.021987609
9.31E-05
0.000748138
1.07E-05
0.001127299
0.000752798
0.024005197
2.32E-05
0.00123096
0.022800299
0.00013856
0.008999355
0.005187431
7.11E-05
0.004836154
0.024894658
7.84E-08
6.56E-08
0.034111488
0.000150949
0.024944392
0.003171084
0.019074887
0.030183744
0.005473026
9.03E-06
0.001065685
0.02780843
0.04092704
0.008955726
8.39E-06
0.033170777
0.000170681
0.000522485
0.018274281
0.03204597
4.82E-07
7.77E-06
0.00159811
0.005967234
0.00041977
1.21E-08
0.001685607
0.000329809
0.000101302
0.022091575
2.43E-05
0.002371888
9.77E-05
0.000113675
0.001539681
0.000238435
0.040237587
2.99E-07
0.009796701
0.010868747
6.71E-05
0.00959967
0.008045624
5.16E-05
0.030230657
0.010264524
2.36E-05
0.001662705
0.026904052
0.012344523
0.030604736
3.33E-06
0.001523217
0.007440654
0.001485649
0.0207256
0.035931154
0.018235843
0.014502357
0.012136472
0.015242527
9.34E-05
0.017192275
0.027626483
0.010696101
0.038326815
0.001239992
0.018938421
0.007675549
3.95E-07
0.003306621
0.007408897
0.022846899
3.38E-05
2.75E-05
0.002521092
0.022061249
0.018693145
0.002035067
0.022437407
0.002582683
0.00584765
0.000719915
5.57E-05
0.019740636
0.028957182
0.043991712
0.014770174
0.001315205
1.84E-05
0.000290897
0.014150701
0.03823256
0.000223555
0.008581106
0.012741183
0.005085158
5.14E-05
0.019590888
0.006315465
2.96E-05
0.001859685
0.021541694
0.003970256
0.010979752
0.007107576
0.000170485
0.033829541
8.53E-06
0.001469225
0.001855071
5.85E-11
0.001641431
0.001960443
9.00E-06
0.001939675
0.049621653
0.032728939
0.000110463
0.03777115
1.09E-05
0.003957249
0.00759549
0.025982742
0.005245889
0.014160942
0.042858584
0.004893823
0.000467186
0.003756403
9.48E-08
0.042087217
0.000661488
0.003301193
5.40E-05
1.48E-05
2.52E-06
3.96E-06
0.0002903
0.000862091
0.000136391
0.000494255
0.028230429
0.035631926
0.021709381
0.000639748
4.78E-05
0.015845197
0.019156674
0.00096
0.000256493
0.015560951
0.049439242
0.004043622
0.016885982
0.026215735
2.23E-08
0.00016963
0.044605177
0.007798696
0.014277237
0.03271776
0.012516636
0.012478625
0.004211176
0.00731533
0.000388582
8.30E-06
0.020208313
1.36E-05
3.62E-07
0.024661848
0.016703612
0.039406569
0.011728432
0.000976901
0.015999138
0.021610231
6.76E-08
0.037188643
0.007150301
0.006135751
1.07E-05
6.87E-06
3.06E-06
0.003987481
0.004254271
0.034366254
0.044173018
0.036176085
7.77E-06
0.004350328
7.27E-05
0.038285836
3.36E-05
0.014655324
9.46E-08
0.000250083
0.009623079
0.004481116
0.006514411
0.006309985
3.67E-06
0.02466936
0.013132194
0.012021509
5.61E-05
0.004257361
0.000598451
0.0003091
4.60E-05
0.000403602
0.017828569
0.00618576
0.001830168
0.028042198
0.000986759
0.012469958
0.04332161
0.004602428
0.036985423
0.003075306
0.022541221
0.031537188
9.51E-05
0.000876721
1.32E-05
4.85E-05
0.042104282
0.028547889
0.003540153
0.000788029
1.25E-05
0.000438559
0.002081494
0.048649804
2.50E-06
0.001845272
2.48E-05
7.31E-05
6.30E-05
3.06E-08
9.15E-05
1.59E-06
5.59E-05
0.00594298
7.53E-05
4.00E-05
1.13E-05
0.003752132
0.000246659
0.00028345
0.003321931
0.02357515
0.001980451
4.49E-06
2.79E-05
0.016858255
0.000352574
0.002878175
0.019467917
0.01765683
1.07E-05
4.62E-07
0.034677118
0.00012391
0.008834004
4.34E-05
0.0001468
0.000875077
0.009073004
0.003298126
0.013093957
0.012083112
0.001026083
0.008781618
1.18E-06
0.01314061
8.77E-05
7.33E-06
0.003282423
1.34E-07
0.042793113
0.006787158
4.06E-06
0.000844026
0.00087921
1.86E-06
4.47E-05
0.000980502
2.75E-06
0.023323369
4.07E-05
1.78E-06
1.63E-06
0.000513282
3.29E-05
7.31E-08
0.039906375
0.001094392
7.94E-06
0.000535156
0.027268634
9.98E-05
0.012068282
0.000423986
0.001122528
0.008647624
2.47E-06
0.013708842
0.027357779
0.000866665
0.003304788
0.000807142
0.034675189
0.013316197
0.00462792
0.00509537
0.003444047
0.008533989
0.001725634
0.009680991
0.015486082
0.00068969
0.009026008
0.001787997
1.07E-06
0.029907846
0.003738525
0.027745414
0.002890772
0.000262588
0.000148142
2.99E-05
0.000145703
0.000683239
0.049446927
0.015021825
0.000844798
0.007659295
0.000670608
0.012638313
0.000770019
3.74E-06
0.000241872
0.048635436
0.013389808
0.004062545
0.030254884
0.000348093
0.000438651
[truncated: 207,016 more rows]
