# Supplementary material for: p-Curve and p-Hacking in Observational Research
Source: PLoS One. 2016 Feb 17;11(2):e0149144. doi: 10.1371/journal.pone.0149144 (PMC4757561; doi:10.1371/journal.pone.0149144)
Supplement: S1 Dataset — (ZIP) [file pone.0149144.s004.zip › S3 Dataset. Data of Simulation/rho05/ss100000.csv]

pvalues
1.90E-21
3.65E-09
0.000237129
2.18E-15
3.25E-12
4.36E-32
8.60E-07
2.93E-17
2.28E-08
0.004946576
1.95E-20
2.44E-10
4.38E-22
1.21E-26
3.38E-05
0.033673776
4.28E-12
4.03E-12
7.48E-22
5.97E-08
0.000391689
6.74E-30
0.014566205
4.83E-06
0.00159685
0.007112068
1.18E-12
9.80E-14
2.44E-07
4.59E-38
6.91E-17
7.06E-11
2.56E-09
1.43E-10
4.01E-18
4.11E-20
0.007655487
4.26E-17
9.14E-05
5.08E-46
4.65E-28
4.13E-11
1.17E-28
6.93E-24
2.76E-08
0.018593791
2.91E-23
0.03324667
2.72E-07
1.99E-20
0.034625784
3.58E-06
2.61E-17
6.03E-12
0.00518559
7.93E-12
1.14E-17
1.56E-05
3.54E-06
1.21E-36
2.07E-05
7.46E-07
3.58E-17
1.14E-33
4.28E-22
2.73E-07
7.14E-16
0.000510014
8.32E-34
3.39E-29
0.00121107
0.005500886
3.50E-08
0.00026476
7.01E-12
1.03E-30
0.00035097
3.19E-10
3.87E-07
6.10E-06
0.000694572
0.000247132
0.019055483
0.003062975
0.000106722
3.78E-20
4.76E-30
7.01E-05
5.22E-10
2.88E-25
4.45E-15
3.29E-22
3.73E-08
1.69E-10
1.95E-10
0.030587663
1.86E-07
1.61E-11
5.29E-07
4.74E-06
5.07E-07
0.003980794
9.34E-31
0.000154196
0.00298396
2.36E-13
4.61E-06
0.000121502
3.04E-12
4.60E-27
3.07E-21
3.52E-07
7.46E-05
2.72E-05
1.74E-07
1.36E-07
7.42E-27
2.54E-15
4.12E-30
4.69E-22
0.037873409
7.63E-22
0.013029009
1.56E-05
1.57E-23
7.94E-29
7.99E-05
9.92E-31
1.69E-12
0.009415317
1.46E-06
1.87E-17
6.50E-10
1.42E-08
0.044542276
3.37E-09
1.98E-07
6.92E-24
0.000484763
2.84E-14
8.98E-22
1.71E-22
0.00061925
0.006497036
2.47E-40
2.41E-14
2.58E-31
0.006234383
0.026379809
0.000373805
6.88E-11
0.009703603
1.13E-06
0.007042107
8.18E-27
1.39E-28
5.22E-19
0.00786014
0.015119468
8.60E-06
4.47E-19
1.72E-33
3.70E-05
0.001047249
0.001269048
0.00027648
0.00581444
1.43E-39
1.85E-16
0.003195087
0.01909314
2.05E-08
0.034838626
0.000239959
1.33E-11
3.12E-21
2.31E-06
6.89E-36
2.95E-09
0.014319393
0.000645238
9.48E-13
2.35E-21
0.003258291
0.000166389
8.84E-10
7.73E-06
4.17E-24
6.99E-10
0.028160543
0.035820381
0.001768733
2.62E-10
0.000449967
0.000762503
1.69E-16
0.029588787
9.17E-25
1.88E-13
7.45E-21
4.31E-19
7.63E-19
0.008199839
2.80E-32
3.80E-15
1.98E-10
3.18E-20
2.27E-24
2.72E-06
0.013522234
5.53E-34
0.009262874
1.21E-15
0.000436315
1.72E-08
5.73E-06
7.18E-16
0.024490787
4.32E-23
0.005861702
5.40E-36
3.36E-20
1.01E-16
2.66E-19
9.51E-06
0.001553894
4.90E-07
6.61E-31
6.27E-10
6.44E-18
0.014321739
5.41E-30
3.07E-05
9.53E-06
0.000810376
0.000516507
2.87E-06
4.10E-30
2.87E-29
2.08E-26
4.80E-16
2.87E-19
8.21E-19
0.033317519
0.017133985
0.040253229
3.26E-29
8.62E-06
1.82E-45
5.47E-19
4.24E-26
7.11E-06
1.65E-24
3.46E-30
2.70E-07
2.83E-38
2.51E-20
7.59E-26
0.018657625
1.56E-18
0.000627635
1.34E-14
1.19E-06
0.02221041
5.39E-08
3.36E-17
1.55E-08
0.044320781
1.65E-09
1.07E-07
3.13E-19
0.000496145
9.12E-11
0.010522399
8.29E-14
5.71E-07
5.84E-11
2.87E-05
3.21E-12
0.001299097
0.000305575
2.69E-06
7.80E-11
2.10E-07
4.44E-09
0.001122077
1.40E-18
0.003507276
1.74E-07
0.000669953
0.017817651
0.001544855
1.58E-32
3.54E-21
1.88E-26
4.97E-07
4.62E-15
7.65E-19
1.05E-11
6.29E-18
1.84E-14
2.35E-36
2.63E-18
0.001460671
0.041156087
7.31E-46
1.15E-26
1.62E-06
3.26E-09
0.000233515
2.34E-16
4.95E-35
2.02E-23
3.38E-17
1.12E-33
1.40E-26
0.019355568
1.00E-24
3.35E-12
0.043471774
3.38E-34
2.56E-25
4.46E-21
0.002795719
0.026461194
9.76E-26
1.31E-16
4.41E-13
0.002702306
0.000602658
4.46E-09
2.10E-18
0.003425881
0.008848788
1.67E-38
3.79E-08
2.30E-08
5.36E-11
5.28E-10
2.71E-12
0.011329087
3.88E-13
2.43E-09
6.60E-07
2.36E-13
1.28E-13
5.51E-47
2.40E-08
2.39E-25
2.50E-07
1.50E-12
1.61E-08
2.26E-23
4.47E-28
2.33E-07
3.02E-13
3.41E-21
4.37E-06
2.26E-14
3.91E-14
4.32E-15
3.29E-17
2.22E-12
2.57E-16
2.77E-09
2.01E-32
1.64E-06
4.61E-14
2.37E-32
1.22E-08
1.26E-07
5.56E-16
1.35E-15
4.88E-53
1.23E-07
4.98E-37
1.08E-11
8.09E-13
0.02352261
2.31E-07
4.03E-19
1.13E-08
0.006020239
5.14E-05
1.00E-05
9.78E-16
1.06E-07
1.64E-28
0.001029082
9.34E-07
5.15E-13
1.17E-44
1.28E-33
0.014483932
2.17E-14
1.40E-17
4.86E-13
4.44E-15
3.63E-09
6.44E-32
7.54E-18
1.00E-21
7.04E-15
0.006178384
5.59E-23
0.006208195
1.22E-14
3.85E-08
2.03E-50
1.40E-08
0.007078703
6.76E-07
0.000402313
1.32E-06
3.18E-31
1.38E-08
7.16E-11
0.000263963
2.86E-21
9.18E-09
4.21E-18
1.21E-47
4.83E-16
3.20E-14
6.86E-18
6.32E-08
8.13E-05
3.84E-10
7.06E-12
0.000382467
0.000215041
0.006220888
0.000286227
6.14E-05
2.27E-23
6.89E-05
1.21E-14
0.002914702
0.007727103
4.68E-16
2.48E-32
0.000249934
3.11E-29
0.01101167
0.004303379
2.56E-11
0.035001627
1.05E-29
6.69E-05
5.60E-24
0.000588201
1.55E-13
6.29E-13
1.03E-17
1.58E-06
1.39E-07
9.76E-17
9.83E-27
0.008621955
1.03E-10
6.63E-06
0.001288477
2.02E-05
9.62E-07
2.47E-29
7.27E-14
5.66E-14
1.15E-35
4.15E-05
0.002144253
0.005284316
7.62E-33
1.85E-17
2.77E-13
5.55E-34
1.09E-06
9.14E-44
0.040489476
0.037931315
3.15E-08
8.27E-10
2.96E-14
0.016845438
0.001417412
0.002774387
0.002503526
0.00135356
5.79E-17
6.53E-18
2.15E-22
3.29E-30
3.11E-26
0.00012504
7.80E-08
0.001374855
9.24E-05
5.62E-05
6.92E-14
1.54E-25
8.42E-05
5.90E-09
1.13E-12
2.32E-10
0.000478194
2.07E-17
0.00797341
9.49E-06
0.02224457
3.09E-24
1.03E-12
6.29E-07
0.002884527
7.84E-05
5.56E-05
2.74E-08
1.81E-06
1.45E-07
5.64E-08
0.001236669
4.13E-11
5.76E-19
8.64E-23
7.92E-16
3.82E-07
0.001796516
0.003297796
5.16E-09
6.45E-22
0.007968412
5.64E-19
1.45E-11
2.59E-08
0.041479583
1.17E-18
2.86E-25
2.51E-06
1.56E-06
6.13E-09
7.41E-08
7.59E-25
3.48E-27
2.78E-12
0.000277101
0.007279072
4.28E-22
1.27E-05
2.38E-05
1.14E-13
3.32E-16
1.96E-10
5.78E-36
5.76E-24
5.64E-05
0.03558733
7.80E-13
3.83E-05
0.01184333
6.75E-05
9.13E-09
0.000340781
0.00296207
8.12E-09
2.63E-22
1.46E-25
1.39E-08
8.29E-36
0.01902625
1.04E-14
3.19E-14
0.000256657
7.69E-30
3.93E-06
1.31E-06
4.97E-30
3.34E-07
1.05E-17
8.69E-58
0.008615694
3.13E-09
1.64E-17
0.009051234
2.05E-11
0.018541143
0.03932704
4.02E-06
6.34E-11
1.52E-15
6.68E-11
3.58E-20
0.038309105
0.034682815
0.000216505
3.48E-26
1.17E-08
0.036968303
3.93E-05
0.000153096
1.82E-05
4.15E-13
7.40E-45
0.029744479
0.000214115
3.47E-08
4.66E-13
8.31E-10
9.21E-07
0.000843455
4.63E-05
4.40E-11
0.025456297
1.13E-42
2.20E-36
0.000292433
0.00334801
6.10E-07
0.016145918
9.11E-05
0.000111766
4.85E-10
3.40E-10
0.000532535
4.12E-38
3.27E-06
1.93E-13
8.58E-07
8.62E-05
1.35E-08
0.039256018
4.77E-05
7.57E-27
4.04E-06
5.72E-11
5.34E-28
1.33E-46
7.36E-06
1.37E-23
0.00077035
0.000562156
5.03E-32
1.26E-08
0.015246404
8.53E-29
9.39E-33
4.91E-20
0.042067908
5.81E-06
3.17E-15
5.47E-19
9.48E-08
4.43E-25
0.000116417
3.44E-06
7.04E-13
2.54E-19
5.46E-09
0.000194818
0.000265163
4.61E-08
9.73E-19
7.15E-29
1.70E-10
2.53E-30
1.61E-16
3.68E-15
3.22E-06
5.39E-26
0.000456581
1.58E-30
0.002003055
2.81E-14
5.09E-21
4.57E-11
4.28E-20
0.02234908
1.25E-24
3.69E-54
1.70E-35
4.71E-21
3.86E-25
0.00185485
6.33E-09
1.69E-07
0.004639679
1.63E-16
1.27E-23
6.69E-15
7.71E-23
0.008721842
3.91E-20
4.78E-11
0.000223032
7.24E-13
0.00010954
9.79E-07
8.14E-16
1.35E-07
1.73E-06
1.38E-14
1.85E-29
0.014770654
0.000218368
7.89E-21
2.13E-05
5.26E-35
7.62E-35
8.71E-13
1.72E-05
0.003801797
8.84E-24
0.000986098
6.35E-32
1.09E-58
9.88E-17
0.039610715
8.69E-08
2.02E-32
2.27E-14
8.01E-15
2.97E-08
8.12E-27
0.029615037
7.33E-32
0.005770568
0.000590305
0.021238472
0.000136672
2.46E-23
3.41E-29
3.30E-06
0.003260246
9.03E-17
1.51E-26
1.13E-07
0.039725838
2.58E-11
0.005895618
1.27E-25
9.65E-09
8.51E-05
0.02092245
1.05E-05
7.27E-05
2.48E-05
2.01E-24
0.000111219
1.58E-07
1.26E-21
0.001428842
1.79E-06
9.86E-07
5.60E-17
1.02E-28
1.93E-34
5.87E-33
6.53E-23
0.009810948
4.10E-15
6.43E-13
2.08E-08
3.49E-29
6.23E-23
7.18E-22
5.13E-17
9.65E-36
2.46E-21
1.04E-13
1.25E-07
1.14E-42
4.43E-09
0.015583939
3.62E-30
0.00043675
6.38E-07
5.74E-19
2.65E-06
3.66E-27
0.002657901
0.003032568
9.90E-11
4.48E-06
4.76E-08
0.015403095
3.36E-05
2.52E-22
0.003497579
9.37E-08
1.59E-12
4.42E-11
2.39E-25
1.75E-06
3.65E-20
2.65E-07
4.32E-20
0.000718221
9.76E-39
2.51E-18
0.011720465
1.79E-06
0.006815859
5.59E-07
1.98E-12
0.000906412
0.04064697
3.24E-24
0.042581521
8.11E-09
0.001178437
8.83E-09
1.27E-13
1.28E-11
5.04E-39
9.59E-06
6.93E-10
1.28E-06
1.33E-45
1.98E-10
1.80E-09
0.02786712
5.07E-34
8.88E-05
2.39E-17
6.65E-15
7.62E-06
0.004670203
2.06E-10
1.08E-43
6.96E-15
0.003067505
0.028822748
1.36E-18
3.10E-21
0.000343433
5.11E-36
0.012930574
0.008884826
1.11E-27
1.72E-05
2.19E-36
1.77E-15
6.92E-11
9.85E-13
0.000935857
0.002336658
0.004077708
1.50E-13
2.26E-18
1.28E-22
1.93E-26
0.001520783
9.24E-54
2.14E-32
4.39E-29
0.000368059
4.75E-08
1.41E-14
0.003573048
5.46E-18
1.05E-18
1.98E-07
1.16E-07
5.01E-07
0.011541054
9.92E-24
1.43E-07
1.05E-09
3.72E-05
1.62E-05
1.28E-12
1.44E-31
0.005659895
8.42E-05
0.000365096
8.19E-12
1.16E-12
6.47E-22
0.001263224
1.05E-20
1.75E-06
0.005232062
1.28E-05
2.23E-19
8.08E-30
0.01383379
7.24E-26
7.91E-17
8.53E-10
2.87E-07
1.96E-15
5.91E-14
2.47E-14
1.31E-08
7.42E-09
5.28E-21
7.90E-10
4.40E-33
2.99E-05
7.02E-22
6.88E-12
3.97E-26
4.01E-34
1.50E-18
7.42E-08
0.009634992
0.001064349
6.83E-16
1.93E-07
8.82E-17
5.27E-18
0.000573652
5.76E-28
1.43E-17
8.83E-33
5.07E-27
6.38E-32
4.03E-56
3.17E-14
3.42E-42
1.63E-33
0.000760446
6.31E-17
9.94E-07
5.93E-05
1.96E-19
3.77E-14
0.009266756
4.04E-19
2.59E-37
3.71E-07
1.17E-09
3.72E-13
0.000128181
1.44E-22
1.63E-19
1.06E-06
2.60E-10
9.38E-33
3.98E-05
1.34E-25
4.60E-22
3.52E-08
5.48E-08
5.03E-22
2.05E-11
5.07E-08
6.75E-14
1.28E-40
1.49E-11
9.70E-09
7.87E-07
7.90E-05
6.80E-26
0.000375126
5.80E-08
9.54E-17
8.79E-15
4.06E-06
5.19E-07
2.17E-11
3.17E-12
0.000425327
0.016264341
8.42E-08
5.87E-48
0.022074414
1.49E-25
2.58E-30
2.76E-34
1.18E-20
2.72E-05
3.00E-12
3.87E-36
0.002490094
0.011276469
5.60E-35
0.016575992
9.87E-13
6.62E-05
0.003279043
2.67E-06
0.001975757
3.71E-07
1.36E-06
1.27E-22
6.69E-13
4.20E-20
7.90E-08
2.30E-08
0.012147739
2.07E-26
7.82E-43
2.08E-13
8.46E-08
3.25E-08
6.50E-06
2.03E-15
1.65E-05
5.07E-14
2.26E-29
1.51E-33
2.15E-33
3.43E-23
0.00308341
4.01E-09
8.88E-13
7.39E-30
8.82E-18
5.99E-05
1.75E-10
0.000247471
0.001980758
2.82E-13
1.17E-05
0.002210638
2.48E-06
0.019707879
0.014132467
6.05E-35
9.20E-05
2.23E-27
1.34E-40
7.99E-06
2.52E-18
0.010927967
2.29E-18
1.22E-07
0.001028313
9.19E-17
1.68E-32
0.000402252
0.00015933
9.16E-05
0.006303261
4.09E-22
4.30E-05
5.32E-09
1.91E-06
7.69E-10
7.32E-09
4.76E-28
0.003452056
8.39E-13
0.000213027
3.26E-53
0.004469158
0.021382066
7.74E-32
1.58E-07
1.35E-13
5.13E-14
6.19E-11
1.75E-17
5.63E-45
0.041793594
5.57E-43
9.41E-21
0.012625993
0.011367933
4.46E-11
2.10E-23
6.46E-19
0.000644803
0.006236015
6.03E-09
2.52E-05
0.000109332
2.02E-08
1.56E-05
0.000711722
3.02E-11
1.35E-05
8.13E-40
4.28E-12
0.031140455
3.41E-37
1.50E-16
2.89E-15
3.24E-07
7.08E-14
0.003592319
0.000519366
1.50E-43
0.000177303
4.51E-27
4.76E-13
0.000422727
0.00718168
6.89E-14
6.48E-29
4.18E-06
7.87E-11
0.00048827
1.49E-07
0.000362941
1.33E-11
8.26E-18
0.000388731
1.78E-35
0.005371829
2.20E-07
2.58E-05
4.06E-12
0.000759715
2.01E-05
0.035204418
2.14E-06
1.29E-26
5.45E-09
7.26E-38
4.28E-33
3.57E-17
1.61E-18
3.22E-05
7.98E-37
1.68E-37
3.95E-32
0.010058242
0.048556786
1.12E-32
1.24E-11
2.40E-26
0.000129424
0.009829845
1.22E-06
1.41E-07
8.99E-09
7.03E-11
1.03E-08
4.76E-05
0.001348595
1.66E-32
2.21E-26
0.009930272
2.93E-07
2.22E-46
1.45E-05
5.46E-05
1.88E-16
0.001888969
3.60E-51
0.000895019
0.008362142
3.24E-11
3.08E-25
1.19E-15
3.16E-09
1.97E-08
7.89E-15
5.73E-18
0.000480177
1.81E-22
6.98E-30
5.56E-54
2.86E-15
2.41E-10
0.002619293
0.034611202
1.85E-33
2.28E-47
7.50E-35
1.11E-39
2.36E-20
1.08E-05
0.001294674
0.047490341
4.38E-18
3.64E-47
9.84E-14
4.53E-11
2.05E-12
2.08E-13
1.26E-14
4.94E-10
2.16E-07
8.13E-27
4.08E-07
9.06E-10
1.64E-14
0.01449362
2.03E-14
3.30E-19
0.002194758
0.009747782
1.51E-08
2.13E-05
0.005100427
1.45E-07
1.75E-16
7.14E-18
0.032453392
0.003307724
1.19E-07
1.58E-49
1.61E-14
1.35E-09
1.15E-08
8.96E-13
3.03E-22
1.66E-35
3.21E-25
4.09E-07
2.79E-13
1.15E-23
6.26E-13
1.38E-36
3.01E-17
0.040923055
0.004704468
4.60E-21
9.93E-19
1.06E-05
5.39E-20
0.000666352
8.63E-23
7.16E-10
7.42E-06
3.99E-08
4.16E-06
0.012315291
3.00E-22
7.40E-27
1.28E-21
1.96E-08
1.08E-09
2.25E-41
1.56E-08
7.53E-07
2.44E-15
1.72E-14
3.05E-06
9.92E-20
0.006718964
8.29E-07
0.006194273
1.48E-15
7.71E-09
7.73E-09
1.63E-13
0.000792823
5.08E-14
2.39E-45
0.022954121
0.000746161
5.44E-10
2.52E-07
5.78E-19
6.00E-09
8.42E-35
0.000128762
5.64E-13
2.51E-34
4.03E-32
9.24E-06
1.16E-05
0.00012412
3.86E-15
0.000716021
0.009041042
0.007601608
0.00293448
0.006486588
0.010050727
5.87E-05
5.50E-18
2.40E-06
9.62E-06
3.77E-08
3.49E-05
6.94E-15
7.86E-05
0.000130874
1.06E-17
4.12E-21
5.86E-10
8.78E-11
4.16E-13
0.001234112
1.16E-11
7.60E-07
0.014083083
2.69E-12
0.010455705
2.97E-21
1.61E-45
5.80E-05
0.000132241
6.38E-11
2.68E-15
2.49E-15
1.14E-24
1.54E-51
1.57E-09
5.59E-16
9.63E-05
6.37E-17
2.34E-14
7.69E-45
6.04E-08
6.14E-06
3.87E-05
1.49E-16
0.002051357
7.77E-13
4.39E-05
6.52E-27
0.015184639
4.62E-09
6.01E-22
1.24E-32
7.58E-11
5.52E-11
1.94E-22
0.002961738
2.23E-17
7.71E-14
2.60E-48
0.032790347
4.28E-13
0.000169248
3.94E-13
1.92E-30
8.42E-28
1.43E-16
3.82E-07
1.02E-18
1.41E-05
1.32E-12
2.40E-05
1.99E-19
4.02E-13
7.84E-06
7.78E-12
1.23E-29
5.40E-13
3.10E-13
2.08E-34
0.005962023
3.46E-08
8.88E-10
2.46E-05
3.55E-36
2.01E-27
1.43E-26
3.05E-15
7.33E-08
8.51E-15
2.13E-08
0.001560493
1.67E-24
0.01928023
1.80E-35
0.032349061
2.78E-24
9.20E-22
1.06E-08
4.91E-27
1.85E-13
1.55E-15
0.003442728
3.71E-12
5.12E-10
2.00E-11
1.77E-07
0.000744298
0.005745892
0.000121605
6.45E-14
0.006505046
3.81E-25
5.14E-09
4.57E-18
0.008210226
0.001279828
1.87E-17
3.16E-09
8.69E-22
6.13E-17
3.49E-05
9.22E-06
1.59E-29
5.04E-08
6.97E-23
1.30E-51
0.00588787
6.12E-34
0.01481644
1.87E-05
7.66E-06
2.90E-19
1.94E-05
2.69E-05
1.15E-21
1.44E-10
6.79E-25
9.21E-12
0.031402624
0.000504615
1.66E-18
0.00827868
8.11E-30
3.20E-06
2.55E-16
1.05E-08
0.00031544
2.15E-10
0.006730607
1.35E-09
9.54E-06
0.001290461
1.40E-24
3.37E-08
1.27E-31
4.64E-13
3.02E-08
2.67E-16
2.34E-11
7.29E-10
4.40E-16
1.58E-06
2.61E-41
0.000193367
4.88E-14
9.32E-18
3.42E-32
5.34E-06
0.005629679
4.15E-11
3.07E-08
0.000495645
0.001238584
0.002566503
3.42E-21
4.61E-34
0.021458835
2.59E-17
7.20E-16
9.19E-46
1.54E-13
3.26E-30
8.93E-39
2.65E-05
2.27E-05
9.48E-06
1.48E-09
3.00E-11
2.01E-06
2.67E-23
3.55E-06
2.33E-08
3.77E-06
1.75E-06
4.11E-11
5.31E-06
3.51E-29
2.77E-09
1.08E-19
5.27E-08
0.020249826
4.00E-21
7.26E-37
9.73E-42
3.36E-11
0.000188343
3.47E-38
0.005600456
1.22E-07
7.46E-06
2.30E-05
3.05E-12
1.27E-07
9.30E-08
0.009890418
8.35E-22
4.02E-15
1.14E-08
1.95E-20
0.002846457
3.27E-08
0.010973981
1.41E-05
6.81E-31
0.000468277
6.19E-15
3.00E-18
1.32E-15
7.22E-17
6.56E-06
7.67E-16
3.73E-06
1.11E-25
0.009881185
0.002307181
1.62E-07
1.05E-06
9.94E-08
1.96E-42
4.28E-07
9.59E-32
9.08E-05
2.14E-32
0.010310217
3.55E-07
4.50E-05
9.32E-06
3.15E-05
9.21E-40
0.017857116
0.026588002
1.72E-18
5.24E-16
8.42E-38
4.24E-19
9.94E-21
9.00E-46
0.000873498
7.76E-28
2.05E-28
3.74E-31
4.91E-16
0.004470728
0.024064632
2.86E-10
1.18E-09
1.35E-16
1.67E-21
9.34E-24
5.90E-36
0.007274056
4.55E-06
0.0082698
2.26E-25
1.40E-07
2.56E-26
9.96E-34
2.69E-41
3.62E-07
6.89E-06
9.66E-15
7.79E-30
0.00720769
6.37E-06
4.88E-10
4.51E-08
5.53E-07
2.89E-41
0.002594685
2.52E-05
1.39E-14
4.21E-44
4.21E-08
2.23E-05
3.03E-05
8.05E-38
2.58E-13
4.56E-17
0.014514251
1.91E-14
2.14E-12
3.55E-12
7.73E-10
5.03E-14
1.09E-15
0.017113851
1.22E-11
3.13E-20
0.04329653
6.57E-29
6.01E-24
3.69E-16
0.00055451
0.003571099
0.021691449
0.017936948
0.000446596
5.02E-15
2.17E-41
1.80E-09
0.003563127
0.000557874
5.63E-33
0.047368809
5.20E-05
3.85E-18
1.49E-07
0.00452207
0.001625997
0.000212079
0.006946059
6.37E-06
5.63E-10
8.44E-29
4.57E-16
3.13E-18
0.000178713
0.010581711
0.013682962
6.87E-15
1.76E-13
0.037163776
4.47E-11
2.04E-17
7.48E-55
1.38E-10
7.11E-06
1.24E-44
4.51E-07
3.85E-47
1.70E-24
0.012920936
0.000335295
4.08E-06
5.52E-18
8.85E-20
0.004677682
0.045004899
2.04E-30
2.27E-43
5.22E-16
2.81E-32
1.05E-31
2.17E-09
1.42E-12
1.57E-22
5.09E-10
5.93E-10
1.90E-16
9.00E-20
0.005678326
1.47E-07
3.28E-29
0.04002577
5.02E-06
4.85E-08
8.98E-14
2.74E-17
8.80E-08
3.65E-16
0.0041899
0.000412251
1.01E-09
0.001494623
9.58E-14
1.25E-10
0.010171063
5.70E-38
2.74E-21
2.03E-05
3.50E-20
2.51E-08
1.62E-07
0.019106544
0.038062851
0.000207082
1.17E-37
2.99E-30
4.01E-07
0.001881158
7.75E-25
7.20E-14
4.12E-05
0.011124391
8.43E-44
0.016937595
0.008543739
1.03E-08
2.28E-36
6.83E-09
1.79E-07
4.35E-16
4.16E-08
5.01E-09
7.76E-08
0.002393099
1.89E-14
0.049261753
0.000126896
0.006942524
5.24E-35
2.35E-05
3.34E-16
8.89E-34
3.41E-12
9.00E-07
0.014954078
0.004693346
0.003878319
1.72E-12
1.24E-06
1.05E-08
1.65E-14
0.004851868
5.54E-17
0.004827855
0.035422456
2.12E-17
0.000395662
3.06E-07
3.16E-15
2.40E-09
9.99E-18
5.04E-40
6.48E-07
0.014393635
1.28E-45
2.96E-38
6.42E-45
1.74E-10
1.63E-13
1.57E-11
6.23E-25
3.27E-14
5.36E-08
2.18E-05
2.43E-08
9.73E-08
5.15E-45
0.029564058
3.54E-15
1.45E-13
3.64E-29
1.74E-09
0.000381123
9.41E-15
2.25E-27
4.25E-33
8.10E-14
2.71E-07
2.72E-29
7.08E-22
3.47E-09
6.95E-30
0.007628501
0.006633508
3.16E-06
4.28E-11
7.10E-13
5.91E-08
7.12E-21
0.011371453
5.68E-25
0.006474005
0.000130955
1.08E-09
4.55E-08
1.60E-12
4.32E-19
1.73E-47
0.001387392
3.63E-17
0.006017622
1.24E-13
1.80E-25
1.57E-14
9.32E-24
0.00058867
8.31E-05
1.05E-20
0.009779379
0.002918546
0.001768973
4.08E-40
8.97E-50
7.31E-47
3.85E-10
3.39E-30
2.26E-10
8.82E-11
0.000151315
2.65E-07
1.06E-05
3.50E-20
0.005584831
9.08E-19
1.01E-24
1.13E-15
7.19E-16
0.000290032
0.015912761
1.84E-10
7.73E-18
7.01E-14
1.63E-05
1.52E-05
2.05E-26
0.004557412
0.014082378
0.001256938
9.86E-38
5.57E-05
2.05E-06
2.11E-09
5.63E-07
0.020070573
2.45E-05
8.14E-11
9.52E-17
0.000234482
1.05E-11
1.84E-09
3.38E-14
0.000245457
2.28E-12
1.90E-23
3.17E-10
1.68E-14
8.85E-41
2.20E-11
2.77E-08
2.09E-24
0.045153633
1.98E-05
4.68E-14
3.41E-05
8.25E-08
0.02741739
4.83E-05
5.09E-08
2.88E-26
5.78E-05
6.68E-41
6.77E-39
6.95E-12
0.023891583
0.00013586
9.50E-15
3.37E-28
1.77E-21
6.63E-16
6.93E-13
8.83E-09
8.37E-05
1.98E-13
3.99E-13
1.51E-08
0.008982008
5.19E-05
1.41E-09
1.26E-11
0.011611841
5.45E-12
3.33E-14
7.57E-09
5.54E-20
2.37E-05
1.29E-06
0.000100666
4.07E-19
3.70E-24
2.83E-09
3.78E-21
4.95E-21
4.14E-13
4.30E-08
0.00160135
2.48E-11
2.13E-05
0.000746484
2.43E-30
6.46E-10
6.42E-16
2.82E-06
3.00E-14
2.99E-44
3.90E-14
4.34E-33
6.15E-05
0.012143672
0.039036012
0.001049865
3.52E-10
6.19E-49
7.88E-07
5.71E-06
2.75E-18
2.60E-38
4.53E-30
8.63E-56
7.75E-11
2.61E-05
0.001264684
3.76E-17
1.50E-37
0.012554673
1.05E-25
7.93E-10
2.88E-05
9.03E-27
1.68E-22
3.45E-12
1.24E-07
1.03E-10
9.61E-06
1.78E-37
4.10E-07
3.15E-14
0.009101818
1.01E-07
3.86E-11
2.26E-26
0.013153631
0.000244828
0.024274989
7.24E-26
4.71E-12
1.11E-16
1.55E-34
6.50E-06
2.02E-41
2.70E-32
9.68E-13
3.13E-35
7.00E-11
1.41E-24
2.44E-08
2.26E-17
0.000218109
2.04E-07
9.12E-13
2.10E-16
1.16E-15
0.03051437
0.02149636
1.04E-45
1.67E-11
2.65E-21
0.012965687
2.95E-08
6.25E-10
1.31E-18
1.59E-46
0.03986709
7.50E-27
5.13E-10
0.01982725
2.54E-17
0.000533827
7.85E-20
5.44E-48
0.008263421
0.008338357
2.15E-09
4.60E-16
2.72E-12
0.003324546
0.023189507
2.72E-14
5.20E-13
3.63E-19
7.82E-39
1.19E-16
0.03823416
5.14E-29
3.26E-08
5.58E-05
7.15E-30
3.33E-17
6.84E-06
4.99E-19
9.23E-17
8.03E-41
0.04054963
1.27E-09
0.005180436
6.36E-11
6.41E-12
3.91E-11
0.000169489
4.24E-09
1.80E-07
1.73E-06
0.000306058
0.000745048
1.42E-09
0.008346132
8.59E-14
0.005770607
1.88E-41
5.68E-18
4.71E-47
0.001214781
0.000144277
1.76E-16
1.31E-05
0.004445466
2.81E-39
0.006690835
0.000385475
0.024008902
1.50E-16
7.91E-20
1.97E-10
9.61E-13
1.11E-10
6.45E-06
1.13E-05
3.28E-09
4.44E-09
7.02E-11
1.11E-22
0.033811422
[truncated: 387,327 more rows]
