# Supplementary material for: p-Curve and p-Hacking in Observational Research
Source: PLoS One. 2016 Feb 17;11(2):e0149144. doi: 10.1371/journal.pone.0149144 (PMC4757561; doi:10.1371/journal.pone.0149144)
Supplement: S1 Dataset — (ZIP) [file pone.0149144.s004.zip › S3 Dataset. Data of Simulation/rho1/ss100.csv]

pvalues
0.030593657
0.02434216
0.017796755
0.037959591
0.045825697
0.023803835
0.023288265
0.001533861
0.036045083
0.021953247
0.024277572
0.043575926
0.002712947
0.01493577
0.006423204
0.038918378
0.045625204
0.047479136
0.003674711
0.024811736
0.042606623
7.39E-05
0.045420237
0.047936518
0.013125628
0.003753057
0.002009067
0.018707382
0.022773312
0.01426108
0.017835506
0.002808641
0.022795033
0.009794875
0.040821232
0.019415184
0.044158784
0.00452307
0.036970939
0.000427487
0.029258543
0.042218174
0.015468757
0.049964257
0.004686633
0.047780308
0.029880193
0.014405629
0.002673926
0.030033855
0.020910806
0.017394151
0.023360202
0.046084754
0.045997094
0.04516679
0.011578844
0.025331863
0.022646601
0.026927203
0.02939191
0.019855945
0.008357226
0.035470155
0.038482461
0.023580465
0.00603413
0.01188137
0.017361767
0.003946578
0.033638394
0.047850656
0.004198773
0.029124417
0.019206031
0.037286552
0.008187756
0.046265917
0.02527628
0.010237416
0.028733583
0.003491166
0.018442231
0.037702012
0.021822322
0.005037051
0.023821336
0.013522737
0.039127643
0.018412457
0.0445339
0.012614577
0.01257577
0.018469493
0.024238429
0.012602703
0.037198196
0.023287969
0.04010098
0.010592454
0.000795913
0.005182158
0.030808333
0.018164296
0.040799517
0.007614249
0.02883335
2.64E-05
0.020471382
0.012291342
0.004497116
0.006583285
0.01373522
0.020942527
0.002229157
0.006757672
0.021051133
0.006241599
0.017133214
0.023152921
0.033817263
0.033205216
0.042480487
0.043234439
0.016660813
0.023936572
0.021197418
0.002986293
0.007087274
0.03641733
0.022331961
0.0480391
0.043668005
4.42E-05
0.048319995
0.044482436
0.02495125
0.00048722
0.024324682
0.027340208
0.044070284
0.029342598
0.001975412
0.000669772
0.005543142
0.008897604
0.037002344
0.045383105
9.56E-05
0.001351898
0.00952971
0.017802375
0.049260903
0.03470304
0.025935598
0.010612939
0.042919071
0.021196489
0.005614291
0.048290196
0.030111089
0.03278337
0.047206955
0.048902745
0.024152925
0.010367054
0.007461234
0.016949426
0.027758963
0.006851334
0.026111515
0.004361232
0.013769516
0.000906602
0.010397127
0.037643786
0.046594268
0.004118108
0.028410073
0.00089975
0.001691775
0.021832609
0.047741142
0.022446051
0.007973441
0.023413207
0.011867083
0.018955956
0.038356497
0.018278683
0.047115731
0.000102582
0.008641979
0.010429568
0.004583978
0.004670877
0.004837614
0.046707554
0.007506792
0.015985895
0.007383
0.013482297
0.026553613
0.032372039
0.004874632
0.019846976
0.049991259
0.022307175
0.016426971
0.005076842
0.009626637
0.04671939
0.008816277
0.047564397
0.03320352
0.004209381
0.026283652
0.006213545
0.034150528
0.045618907
0.044669393
0.030928943
0.035539853
0.048073884
0.018406823
0.034841655
0.010909042
0.018139064
0.011798745
0.023292605
0.043463679
0.010564843
0.031847578
0.023090977
0.025699389
0.045255645
0.000327621
0.010100722
0.022458207
0.022750762
0.006109638
0.047988358
0.021956731
0.027852309
0.033346878
0.04416615
0.000544741
0.034241768
0.010482859
0.013161843
0.009326087
0.027667492
0.012700366
0.003046652
0.048950889
0.042258714
0.008635576
0.033855165
0.041855091
0.023470506
0.001884452
0.002523192
0.002164692
0.021255754
0.008012974
0.001760097
0.021196228
0.03051229
0.019354501
0.009796306
0.016559581
0.006776321
0.047298586
0.010643572
0.019317109
0.008849946
0.005595349
0.013842392
0.035609161
0.048030135
0.037390702
0.01155697
0.000548877
0.028822502
0.031937299
0.007478604
0.045061979
0.043829336
0.015077786
0.031074776
0.025093324
0.046488988
0.007550649
0.006359695
0.02510925
0.029066458
0.026397885
0.038119094
0.00128954
0.031342911
0.014670462
0.024783708
0.046888911
0.031126722
0.047121002
7.70E-05
0.03662707
0.04733845
0.028646501
0.033887328
0.047597302
0.028057618
0.002880235
0.041292819
0.002603594
0.022839627
0.004001065
0.021600679
0.033053347
0.002968524
0.03677962
0.024608015
0.049377068
0.029735107
0.028265092
0.003143702
0.038492864
0.039701515
0.036652271
0.042632048
0.045447335
0.030153678
0.013595942
0.005077772
0.022905173
0.039611837
0.013056274
0.048929054
0.01250833
0.045234013
0.011418349
0.038791553
0.041034649
0.018339295
0.007308538
0.005817067
0.045635256
0.034370436
0.027244847
0.002621972
0.010351215
0.002947623
0.020804206
0.007703705
0.044193438
0.045309121
0.004611155
0.025209633
0.0436711
0.009849698
0.001893293
0.006438168
0.003324506
0.035416747
0.033726211
0.03752078
0.044349902
0.032589652
0.04087472
0.009101475
0.015516692
0.018023776
0.005754849
0.004382206
0.04557735
0.018550725
0.001061707
0.011164776
0.047181997
0.042215726
0.012815684
0.028992769
0.040194076
0.00246533
0.017283394
0.034348104
0.035249271
0.016718502
0.020537037
0.023402432
0.003045506
0.048047632
0.002136181
0.00819351
0.003649055
0.026184923
0.044270698
0.009442411
0.039150308
0.042046308
0.047528593
0.036926096
0.032172403
0.029250252
0.030810901
0.032485459
0.025030697
0.035343526
0.00643868
0.031140272
0.01563503
0.033193307
0.012889323
0.042227671
0.019296829
0.047655313
0.011722863
0.043732819
0.031602572
0.00140351
0.027445897
0.037770345
0.015736712
0.02297978
0.001220674
0.003371195
0.036550054
0.017907948
0.043055352
0.018851784
0.00351731
0.015277936
0.010130767
0.000620306
0.013462525
0.000800395
0.043594425
0.004644851
0.001307093
0.020698365
0.024974715
0.027194729
0.014815325
0.015599122
0.018196162
0.048462496
0.015494907
0.040896786
0.039800109
0.034847705
0.000226661
0.004436375
0.019941575
0.030612691
0.032626005
0.049126135
0.037528815
0.044056929
0.014262098
0.027898817
0.038974849
0.047079036
0.00344275
0.031331558
0.002287716
0.001293517
0.045993485
0.016642926
0.025117629
0.023567478
0.041294088
0.015497017
0.039827905
0.010448436
0.044422901
0.037918747
0.025004156
0.002481671
0.014100084
0.035944262
0.005328902
0.031219528
0.027737556
0.042548314
0.034761545
0.049715899
0.012205779
0.018216047
0.033880491
0.022634273
0.022107693
0.008825028
0.037085573
0.044996168
0.005988357
0.025167149
0.039091632
0.004993439
0.043564691
0.040042227
0.00085556
0.002049843
0.025289604
0.018547656
0.029145136
0.013976188
0.016177567
0.032393896
0.044797818
0.00219292
0.048493273
0.007997601
0.02386454
0.014772822
0.040240281
0.008993184
0.010680674
0.000111623
0.007013689
0.016355228
0.026944029
0.038379822
0.047672501
0.035750876
0.009930071
0.009138057
0.034241206
0.012042878
0.002422706
0.042009685
0.019558411
0.044387943
0.018991413
0.020002892
0.018497434
0.026469119
0.027371269
0.019274056
0.011099828
0.001763784
0.031594925
0.033599646
0.035440659
0.018050979
0.026802127
0.010927066
0.00559909
0.02445383
0.032416011
0.009108416
0.019390817
0.016131069
0.038619784
0.013090453
0.049858945
0.045967069
0.015243719
4.94E-05
0.03478953
0.024639869
0.010349692
0.045027001
0.039269
0.023725555
0.032451048
0.002781431
0.01048852
0.022633809
0.047961611
0.004356454
0.000261043
0.028459502
0.000799906
0.037480616
0.035985221
0.0127385
0.003302912
0.040314755
0.042359128
0.017544264
0.014567415
0.007018893
0.018167042
0.043689053
0.031543946
0.025706812
0.001088205
0.029100284
0.018093597
0.009749417
0.027048325
0.03309267
0.04986322
0.037929831
0.047199492
0.029474397
0.011049533
0.005812591
0.03314101
0.002743622
0.046706321
0.037181154
0.049000303
0.011786945
0.038821682
0.031859944
0.039646648
0.018632165
0.004993686
0.021117954
0.019605846
0.018682368
0.024793995
0.007173266
0.009727634
0.02121736
0.002745538
0.034323184
0.026409431
0.000313345
0.027862948
0.039157969
0.013474435
0.029074914
0.013419535
0.006229331
0.032533209
0.020704714
0.031966775
0.038267068
0.020411888
0.013353317
0.011182973
0.017496497
0.009233001
0.025257094
0.048307171
0.03045995
0.016095401
0.024564477
0.00467951
0.002389587
0.02216666
0.007977727
0.014797435
0.043310875
0.005386062
0.034194971
0.044569605
0.036949522
0.030455173
0.003571385
0.046234076
0.018901786
0.01731641
0.045898441
0.017822781
0.04094945
0.001583382
0.001073933
0.032143646
0.047204259
0.039765388
0.008105157
0.008502508
0.042291267
0.04185111
0.022760167
0.000282385
0.003447018
8.20E-05
0.040352887
0.000514375
0.013588227
0.02790899
0.020662285
0.030552201
0.045520544
0.028880729
0.035209154
0.000450019
0.020780809
0.008387697
0.006252472
0.001023728
0.017277527
0.036591702
0.010471461
0.038655808
0.033576754
0.001435092
0.017769697
0.037833122
0.009535627
0.025124541
0.007385897
0.030141302
0.017571472
0.049162562
0.036702144
0.016483937
0.006631328
0.013572608
0.037751787
0.016168434
0.048275567
0.033562794
0.000659612
0.023331003
0.040658507
0.000477093
0.001155956
0.02556367
0.005688668
0.006739225
0.026690999
0.028008041
0.004537453
0.041716464
0.01795782
0.038375592
0.036815094
0.021291835
0.032477148
0.034448205
0.002565679
0.024421282
0.033112983
0.034023436
0.008787867
0.000113238
0.04583278
0.019358549
0.047882322
0.009650493
0.011663883
0.031552186
0.026803167
0.02264042
0.018124874
0.003726453
0.035861429
2.87E-05
0.020772576
0.028508524
0.049863075
0.00272181
0.01414637
0.036346808
0.02337131
0.040156322
0.013193807
0.017967199
0.007446095
0.018593135
0.040396936
0.000358336
0.015757165
0.02017974
0.006628308
0.019718363
0.017687481
0.039433173
0.013181407
0.043775719
0.01412173
0.003288275
0.013445
0.014441143
0.00021303
0.047539671
0.003191378
0.00890022
0.043906393
0.004223017
0.030477106
0.029365409
0.015455445
0.019378591
0.018234095
0.039975976
0.004559764
0.009055771
0.018158383
0.028507228
0.013034147
0.02718
0.005864798
0.003710334
0.012695398
0.03716064
0.011241868
0.011451679
0.000305202
0.011750189
0.046248319
0.019247033
0.026506264
0.005928652
0.026868552
0.049631207
0.024766901
0.021114523
0.037881589
0.024255272
0.011414203
0.030354232
0.005382745
0.04299367
0.006743066
0.024544417
0.049295251
0.000654907
0.017767438
0.004393816
0.033571354
0.023267049
0.02097906
0.045390672
0.039493069
0.014211037
0.013866703
0.034862481
0.045069768
0.012964518
0.028194131
0.045673565
0.031236799
0.009926737
0.001915173
0.039691394
0.000568454
0.019559596
0.034642828
0.030439061
0.023585248
0.014121981
0.017281807
0.010405622
0.009754443
0.048880592
0.032892106
0.00676298
0.025366885
0.041677929
0.02685964
0.046132384
0.006878254
0.001341828
0.000821933
0.01025705
0.032834114
0.040726344
0.01477853
0.026567937
0.019712317
0.020240802
0.042409362
0.042503811
0.015789258
0.031828955
0.017411194
0.016556194
0.041010094
0.041881292
0.003923933
0.046871763
0.040317812
0.011981602
0.007090139
0.042522382
0.015704002
0.030279441
0.03586573
0.036817663
0.02667509
0.023477333
0.003809108
0.029973264
0.038925674
0.036583365
0.000817024
0.028568141
0.046695662
0.037726151
0.025503728
0.020257029
0.029092455
0.030750471
0.011876683
0.004100136
0.027758155
0.046837315
0.01152585
0.003043952
0.038504737
0.002081144
0.025510089
0.033943694
0.03255423
0.045909519
0.044285851
0.03016083
0.01566774
0.038735322
0.049041769
0.044878276
0.009569626
0.005504731
0.009621303
0.005074591
0.022101702
0.018035199
0.038540217
0.008386157
0.04497954
0.002761618
0.028602447
0.004678924
0.019814231
0.008564622
0.008878406
0.002245032
0.027486404
2.37E-05
0.027308526
0.000635201
0.022133346
0.046593072
0.049608726
0.004218561
0.029891456
0.045728692
0.033505417
0.016739367
0.021454187
0.011386144
0.016979887
0.016284363
0.020917905
0.009045351
0.025334897
0.025857033
0.004750221
0.020946076
0.009942956
0.036368905
0.003169965
0.01415326
0.021097986
0.029674377
0.014144611
0.04765276
0.049994602
0.03717511
0.038797239
0.011783446
0.029410338
0.001000107
0.027382292
0.005998869
0.041205816
0.008087112
0.045494958
0.018265739
0.032303072
0.031684072
0.003767899
0.040651374
0.010999945
0.038149928
0.045219852
0.041334972
0.030638596
0.012822796
0.018195388
0.030913048
0.013471912
0.037008255
0.02207794
0.044329773
0.011453204
0.018783026
0.000496
0.033768308
0.043289629
0.022446948
0.024861473
0.006025373
0.043641976
0.038250023
0.039342838
0.014541499
0.047466614
0.009661358
0.020406872
0.014528944
0.001767693
0.037107358
0.030613928
0.034210983
0.003889163
0.039333556
0.038351043
0.002334295
0.049276774
0.022062616
0.00072433
0.045867607
0.015819774
0.000815486
0.039615476
0.024795908
0.034278962
0.019254416
0.003239772
0.001665306
0.006643195
0.014218256
0.010735764
0.025858381
0.015783903
0.034902349
0.002595862
0.012310741
0.032545364
0.024089433
0.015968788
0.048239831
0.009114336
0.046617824
0.043829734
0.03551625
0.034456741
0.002307172
0.009901103
0.00490254
0.016149376
0.008772743
0.006781129
0.013241594
0.003139846
0.048133291
0.013890664
0.020973749
0.011350301
0.006133404
0.022700813
0.030951856
4.61E-05
0.007298134
0.000132224
0.047550712
0.015968056
0.01891219
0.011679056
0.025797694
0.035280245
0.042742534
0.017382524
0.046059545
0.040752026
0.025799998
0.027837913
0.032870598
0.005411071
0.028604668
0.038283662
0.012414681
0.001704977
0.048374519
0.002780798
0.005144077
0.006797804
0.041771388
0.007192683
0.001873705
0.009175873
0.026057783
0.032873355
0.023528034
0.023852183
0.045551088
0.01769184
0.036112221
0.016006473
0.021856782
0.011277552
0.024886695
0.01421319
0.013329435
0.030801588
0.044693216
0.010106706
0.012799289
0.036869873
0.028738132
0.001670979
0.029845046
0.026805834
0.015521329
0.018163379
0.012684746
0.040963597
0.038263587
0.036130795
0.047548432
0.019484826
0.040139939
0.033449543
0.044927051
0.020791407
0.0354382
0.021254082
0.045817958
0.016709281
0.032415304
0.01823955
0.000848351
0.037443018
0.032631364
0.000903162
0.035333503
0.010471814
0.011837832
0.019709207
0.002429231
0.013338583
0.030635566
0.00045861
0.014723534
0.017460483
0.025537516
0.01395005
0.007763669
0.004596116
0.037180639
0.013772816
0.008594472
0.001079942
0.015479847
0.048793588
0.000846101
0.007106936
0.046478268
0.003937451
0.00176017
0.022669294
0.024101608
0.018901097
0.049660591
0.033817284
0.01581824
0.025041521
0.003947194
0.000279555
0.023670243
0.0028946
0.012823451
0.034483649
0.048592979
0.030217584
0.028634656
0.003399473
0.003944112
0.007065726
0.027010053
0.005025395
0.04838553
0.036198703
0.040110316
0.025404579
0.020236381
0.032247169
0.034258005
0.009064509
0.015237547
0.047651709
0.015952368
0.014754839
0.04968448
0.041150164
0.025659906
0.048255538
0.044797925
0.012462878
0.00660495
0.006071629
0.035980446
0.013100223
0.023041678
0.004443923
0.030473226
0.034120217
0.048966889
0.000102332
0.022047716
0.023814454
0.034345434
0.001100076
0.027362923
0.019258209
0.020892707
0.020545595
0.008834511
0.013012111
0.015875679
0.047504047
0.016890869
0.007707716
0.005335752
0.026120647
0.010551878
0.013733915
0.034174524
0.009611312
0.031527112
0.044285477
0.011162472
0.000341776
0.039458721
0.002041703
0.001207898
0.031137556
0.022894911
0.016728905
0.011217429
0.009735797
0.011933932
0.017502132
0.012896601
0.049098464
0.021011183
0.044137359
0.002659468
0.013694383
0.027211215
0.013300786
0.035718849
0.042736559
0.016126381
0.014715087
0.003227067
0.039603219
0.025897218
0.049888906
0.003185279
0.000979515
0.024652103
0.023618988
0.028535062
0.021941754
0.006929091
0.034646856
0.047319483
0.048926093
0.005595887
0.018120085
0.017259242
0.023370952
0.048572079
0.01281165
0.024271706
0.017981812
0.025149551
0.007841359
0.048558097
0.015790859
0.044859255
0.03887163
0.003382805
0.023296037
0.019401513
0.041128662
0.019495421
0.004492926
0.002416943
0.04137235
0.029751932
0.000156573
0.029678643
0.021520555
0.024760623
0.025096114
0.011203121
0.001503723
0.048692531
0.017764656
0.046794864
0.002824154
0.002522753
0.037927895
0.030504141
0.006490144
0.008083486
0.025138784
0.030521784
0.022741966
0.03443567
0.032918375
0.012617313
0.007420045
0.004702019
0.006595607
0.008276128
0.036072085
0.021179857
0.009782002
0.035478738
0.003965431
0.017425872
0.0335925
0.042233121
0.016894093
0.005019096
0.014232221
0.005062847
0.018612873
0.017017182
0.012997053
0.037859049
0.012653465
0.000893731
0.031104671
0.037766081
0.049343713
0.005429964
0.035043836
0.013887889
0.002910299
0.010543434
0.044486001
0.046939996
0.039645351
0.013246493
0.005479273
0.013807508
0.027101914
0.011223458
0.015948164
0.02827023
0.042393341
0.019798578
0.017667432
0.038928763
0.014368037
0.006424711
0.008028257
0.006158752
0.034240456
0.04841687
0.008711209
0.043182252
0.035097025
0.009125217
0.040166741
0.031573746
0.049138837
0.04455412
0.005675543
0.022622729
0.002911636
0.010140357
0.005514937
0.039584409
0.010810548
0.01744634
0.012172555
0.012517842
0.044917294
0.013469706
0.048776973
0.001955984
0.042848087
0.016397401
0.012873967
0.019220628
0.046763115
0.035290885
0.037277758
0.009666525
0.027274703
0.00128149
0.0223877
0.041038741
0.03758335
0.03837174
0.023256818
0.032604764
0.020251865
0.041447618
0.005832768
0.003357703
0.004231452
0.029593452
0.019744782
0.006213979
0.002303948
0.031507274
0.010666868
0.008328619
0.01657372
0.015170847
0.011331723
0.012683618
0.001293774
0.020267831
0.04809284
0.011049698
0.026826924
0.026232483
0.048262127
0.039429954
0.016113346
0.018679973
0.042770333
0.040642459
0.002688328
0.047277041
0.032283858
0.018408663
0.01252652
0.036979757
0.018792423
0.040947184
0.006393614
0.020034929
0.016136843
0.032516072
0.009538895
0.033533189
0.013731382
0.017046752
0.002260503
0.035067322
0.026010691
0.034900762
0.007516826
0.006846737
0.001223967
0.025143033
0.013223365
0.003386008
0.021139781
0.027045877
0.017239429
0.041936666
0.046676532
0.047975692
0.016886712
0.003769537
0.034862643
0.018308548
0.009106362
0.034412069
0.015515978
0.015972609
0.008025435
0.049427877
0.022004697
0.026052572
0.047776378
0.045844977
0.002892245
0.040712999
0.0214746
0.02281708
0.018039029
0.002253458
0.013265292
0.026157241
0.01407294
0.010117942
0.045750536
0.039108816
0.038238433
0.019303189
0.016071869
0.015538597
0.049971531
0.017230264
0.030833793
0.035257223
0.033929643
0.015909886
0.007250087
0.007819053
0.01869971
0.002563625
0.013232479
0.033566352
0.016818071
0.008767226
0.017696933
0.043015443
0.004762167
0.046733795
0.031402946
0.046121754
0.023771691
0.049052445
0.029273179
0.036282852
7.39E-05
0.017466601
0.044930738
0.025982495
0.008052202
0.031892358
0.03444724
0.045882786
0.011719369
0.023617195
0.018379535
0.00423192
0.04755794
0.034738176
0.047331885
0.005285153
0.008498149
0.007080565
0.019145786
0.040685267
0.044656204
0.036117885
0.046507284
0.039464135
0.017022224
0.027810639
0.003848453
0.044270472
0.002655559
0.007845974
0.03598012
0.005643034
0.00761096
0.04349123
0.001243417
0.021265603
0.012466758
0.025899769
0.047003063
0.048850841
0.020833142
0.037434909
0.016913379
0.000255317
0.014082858
0.032857767
0.009981738
0.043489212
0.023768508
0.026715218
0.01075213
0.00221363
0.017817863
0.001413936
0.006135217
0.041356348
0.014075804
0.007085178
0.040432966
0.006300893
0.045225369
0.049037572
0.037741798
0.004385656
0.029005704
0.027207473
0.015274269
0.024949544
0.046871474
0.034109931
0.015421981
0.004658626
0.00763019
0.018806778
0.003176359
0.00189922
0.007320077
0.048873509
0.027379991
0.013139368
0.040376912
0.041937445
0.046469672
0.026502572
0.031477835
0.013963829
0.003743882
0.045689072
0.012863562
0.030465832
0.022190335
0.037172521
0.007004661
0.014068434
0.044723725
0.02248658
0.030889676
0.031817089
0.013290322
0.000414194
0.000120938
0.011804754
0.024134937
0.023576959
0.028819237
0.023332561
0.019735775
0.039860435
0.003785065
0.04653853
0.041199855
0.04448118
9.14E-05
0.008055804
0.01343304
0.018064898
0.020567356
0.02120305
0.026570985
0.023591884
0.035925267
0.046389013
0.000359329
0.005489915
0.00025443
0.00041589
0.0332684
0.021923121
0.02046762
0.032370729
0.047139751
0.046129077
0.021317961
0.037858972
0.042022072
0.026985242
0.039583052
0.031533068
0.029708624
0.035641575
0.033242826
0.012388748
0.017928291
0.03420917
0.015454617
0.015207056
0.007585351
0.049300937
0.021397261
0.048374167
0.047750215
0.032168553
0.049370205
0.047480321
0.017025209
0.048129102
0.011890152
0.035588119
0.004775851
0.015034181
0.047712346
0.027278109
0.029087022
0.007754065
0.002155283
0.014744693
0.005878113
0.000174605
0.013949638
0.007611004
0.009960917
0.033494829
0.005635348
0.016491629
0.011405668
0.02608627
0.025609003
0.048790251
0.031124039
0.040236485
0.02605047
0.027975298
0.020196587
0.033941656
0.025549621
0.006572072
0.001595667
0.029042886
0.015360963
0.036898575
0.031190563
0.009236189
0.003455134
0.000736698
0.006752039
0.00350115
0.027563686
0.00815227
0.040609452
0.024520442
0.030661392
0.00818121
0.025586536
0.004822846
0.025656427
0.021323617
0.0386719
0.04104851
0.019439504
0.010541129
0.018809618
0.009501835
0.005460399
0.027020174
0.04675406
0.001404669
0.013592026
0.012565087
0.010228469
0.015757733
0.005181553
0.031647585
0.005605495
0.008453781
0.00479954
0.030963088
3.01E-05
0.000825418
0.009055022
0.0361237
0.024539374
0.016251794
0.033699702
0.000153488
0.004352751
0.04320295
0.032699178
0.031805127
0.024034509
0.047387705
0.023923206
0.006809986
0.004526415
0.016421366
0.017873223
0.025687097
0.001796844
7.94E-05
0.034477769
0.026425009
0.020815246
0.000289164
0.014737551
5.83E-05
0.032122832
0.019212732
0.008655521
0.015114056
0.001301704
0.027969216
0.002627079
0.006793822
0.045448032
0.006271505
0.019511297
0.0381769
0.000903344
0.033740342
0.000632409
0.00982842
0.026485555
0.03000936
0.016844689
0.000570304
0.025310346
0.003100901
0.044684709
0.028998105
0.035769545
0.020404182
0.028487054
0.01214739
0.032656735
0.04900794
0.04669431
0.023408149
0.02831878
0.004921008
0.03136113
0.016104812
0.033585185
0.027908862
0.0001394
0.048775691
0.020761386
0.028169524
0.029143852
0.029744419
0.023264073
0.012896135
0.018788661
0.04975498
0.042520069
0.002721543
0.011144393
0.024446276
0.035906057
0.003677998
0.001405927
0.000357332
0.007179254
0.010156818
0.04363275
0.001994901
0.041460934
0.032957252
0.026259511
0.035056485
0.015244086
0.044732839
0.024906527
0.011357536
0.017111178
0.042927817
0.014690415
0.024055897
0.017995998
0.005268675
0.000485125
0.015512274
0.04264599
0.023119518
0.018705613
0.03426648
0.003219802
0.021825709
0.000148774
0.000793706
0.016867082
0.011096432
0.009395554
0.039519863
0.039800996
0.002148917
0.025520207
0.030083834
0.028463545
0.043018954
0.015871135
0.004157955
0.030172144
0.042554727
0.038337855
0.015950374
0.003111192
0.036256321
0.046486942
0.028985341
0.033761582
0.018598012
0.002885269
0.000845405
0.002125812
0.027188671
0.036653079
0.010697695
0.025636194
0.021955127
0.038913314
0.010531436
0.016880642
0.040810766
0.013781229
0.000976416
0.026420691
0.03218678
0.005194567
0.002970768
0.022082548
0.000704152
0.025242387
0.007658768
0.005205904
0.039963892
0.006954063
0.022274401
0.013253869
0.00821637
0.008058922
0.01126999
0.010912174
0.047041358
0.044216916
0.029802763
0.007838154
0.011051505
0.032638692
0.005700917
0.002849403
0.008274522
0.047974368
0.039972644
0.010270169
0.012898938
0.027330723
0.001529333
0.036088245
0.046644853
0.003978623
0.001361524
0.016022826
0.042081153
0.029751423
0.011760221
0.027499754
0.047865508
0.025173987
0.048543194
0.030817213
0.026051175
0.03746513
0.020222633
0.029322651
0.037529162
0.024284006
0.016797147
0.008498195
0.024186843
0.029489142
0.044902444
0.026696037
0.021332563
0.012531765
0.023265256
0.04516163
0.003029202
0.04799596
0.006299937
0.010928816
0.028421459
0.021909944
0.016245476
0.023530413
0.009612336
0.016874213
0.002165558
0.007031074
0.000149065
0.024965491
0.043734504
0.010144125
0.013311654
0.012378794
0.027089002
0.011423164
0.011648326
0.024760068
0.016008841
0.036683923
0.02780201
0.014094364
0.001655296
0.041171921
0.006009179
0.000399573
0.02885233
0.020688263
0.034603312
0.005589294
0.028569719
0.038567117
0.015124882
0.010394466
0.021650284
0.024941499
0.021246002
0.013312853
0.020300069
0.02389586
0.002638751
0.047606496
0.035087009
0.006124995
0.000278667
0.021380284
0.020174199
0.021625205
0.003252263
0.009091195
0.000566572
0.018379812
0.00959533
0.006964373
0.03130151
0.046821551
0.044110966
[truncated: 38,557 more rows]
