# Supplementary material for: p-Curve and p-Hacking in Observational Research
Source: PLoS One. 2016 Feb 17;11(2):e0149144. doi: 10.1371/journal.pone.0149144 (PMC4757561; doi:10.1371/journal.pone.0149144)
Supplement: S1 Dataset — (ZIP) [file pone.0149144.s004.zip › S3 Dataset. Data of Simulation/rho1/ss1000.csv]

pvalues
0.021517938
2.51E-05
0.011181259
0.008434582
0.004718994
0.015433933
0.030055796
0.004802753
0.001407504
0.027070656
0.009928495
0.002052854
0.000366043
0.038786871
0.000695732
0.003189886
0.000504275
0.032401476
0.006307492
0.010427996
0.004161372
0.001359703
0.001329296
0.002354061
0.047939298
0.0457073
0.003353441
0.000111428
0.003572648
0.000486556
0.000671886
0.000985864
0.030408313
0.036102208
0.014297668
0.030217487
0.000114831
0.002804149
0.027703055
0.002623393
0.009675802
3.97E-06
0.025477458
0.046726545
0.002759332
0.000400617
0.020000083
0.000184888
0.015181812
0.004309693
0.014494247
0.001637007
0.020558116
0.004873579
0.011769963
0.000218588
0.026035912
0.007550904
0.000174766
0.005823594
0.039764601
0.021081817
0.000212359
1.32E-05
0.049419058
0.003619862
0.002390293
0.022180008
0.000390774
0.001348357
0.013154325
0.001641335
0.031415599
0.000833487
3.07E-06
0.000361265
0.047762358
0.011740696
0.002184381
0.021199656
0.04320851
0.029845594
0.006458124
0.001664061
0.045622927
0.003908669
0.011292884
0.035965254
0.023117025
0.047198214
0.005879709
0.032395917
0.026091414
0.040555783
7.89E-05
0.009248393
0.001495918
0.002517793
0.0002942
0.009838802
0.000466331
0.00279663
3.15E-06
0.024206397
0.022465688
0.030871119
0.000531239
0.035850605
0.014178806
0.035827837
0.036364325
0.002855577
0.018659026
0.007234861
0.002072622
0.005881431
0.008361038
0.046379089
0.004839166
0.003570603
0.012702869
0.005492461
0.014264339
0.010405285
0.005531275
3.71E-06
0.02187499
0.0470343
0.004054285
0.000206326
0.000172727
0.043757957
0.022705088
0.022933361
0.001983461
2.40E-05
0.011308328
0.000471137
0.029000812
0.01729692
0.019606319
0.048974727
0.000557851
0.011380381
0.002438169
0.000194368
0.041564995
0.004019605
0.025433007
0.001041294
0.042138788
0.006613957
0.005209243
0.000961383
0.000142825
0.026980638
0.004546123
0.003632396
0.022530434
0.000130684
0.045391711
0.026017429
0.001130979
0.034262359
0.023895358
0.000573474
3.57E-05
0.008600178
0.004436408
0.047491042
0.03907982
0.027236584
7.77E-05
0.025261731
0.035154674
0.00335084
0.00135938
0.045220211
0.014756102
0.009578686
0.036955874
0.037323003
0.000316831
0.047598056
0.037303236
0.003258611
0.00475044
0.005044102
0.005610672
0.006344388
0.02268928
7.18E-05
8.44E-05
0.001155076
0.011031311
0.000126247
0.041894442
0.012352331
0.019326434
1.14E-05
0.024969121
0.007939868
0.001912228
0.000325631
0.044832353
0.037027794
0.001589717
5.70E-05
0.049638636
0.023627482
0.040646203
0.034104155
0.006313658
0.021219251
0.000369247
1.61E-05
0.029309975
0.015847656
0.000810954
0.014626648
0.016202722
0.02433808
0.004164373
0.036464962
0.047802832
0.027130271
0.002699182
0.026857834
0.010474644
0.02009097
0.002475229
0.000700573
0.021670767
0.040973056
0.025882003
0.005468336
0.015462416
0.000526479
0.009228554
0.013118216
0.000252123
0.009464364
0.044661832
0.027559521
0.004637639
0.007441647
0.032442669
0.004805104
0.016610205
0.007758143
0.01839565
3.73E-05
0.019027867
0.037756763
0.01275089
0.018833002
0.000126032
0.006024506
0.020772122
0.011026157
0.019833773
0.000363994
0.026869967
0.006824153
0.002634658
0.037058326
0.004023605
0.004314102
0.001783626
0.001098676
0.024880777
0.003185515
0.035889992
0.00085441
4.54E-05
0.014817047
0.000146928
0.041112381
1.83E-05
0.000168665
0.004391583
0.033862175
0.036085913
0.000291228
0.035638656
0.010013116
0.034124764
0.0002273
0.015059472
0.002507214
0.002577849
0.036911006
0.038621037
0.001047225
0.010070693
0.003527317
0.000837175
0.001908191
0.014069816
0.028062197
0.000247433
0.03139833
0.007496943
0.00461888
0.038045549
0.022608172
0.011594228
0.004117987
0.001426634
0.039548003
0.00078918
0.039117785
0.000149688
0.000171777
0.036582692
0.000886383
1.73E-05
0.000664618
0.016933475
0.006909907
0.011103321
0.000250036
0.00011032
0.009964948
0.006850633
0.000846881
0.042292261
0.00560208
0.033206224
0.000270753
0.000672608
0.037970848
0.038730191
0.048810084
0.037972519
0.018122298
0.040342352
0.022042714
0.043767148
0.003552671
0.017558246
0.003216596
0.005474703
0.007271147
0.035569665
0.027043339
0.044945317
0.024629772
0.040159973
0.001385774
0.045976136
0.023647397
0.011748009
0.00067201
0.007424008
0.017344289
0.005938428
0.000226423
0.019084807
0.00149399
9.53E-05
0.000507441
0.004710192
0.020114232
0.039021486
0.000453918
0.025122969
0.004060074
0.029258318
0.037979892
0.002325123
0.012789386
0.000982824
0.049060084
0.006200026
0.021840083
0.000321993
3.34E-05
0.002677113
0.008525392
0.009909162
0.003780364
0.0082068
0.009622494
0.004052311
0.02677844
0.002010425
0.029354252
0.042322918
0.001185461
0.000438069
0.029051951
0.000224615
0.002631802
4.47E-06
0.003786386
0.041257799
0.034322597
0.001579924
0.006467354
0.029322932
0.008451637
0.021758296
0.002200914
0.006900209
0.005368597
0.004481461
0.02869707
0.033010299
0.005302276
0.035892818
0.022190817
0.000519647
1.33E-05
0.021314187
0.019758282
0.000162612
0.038797221
0.000644034
0.008390395
1.41E-06
0.026680034
0.018340899
0.001981752
0.022939511
0.015197237
0.000776147
0.033515965
0.02614511
0.005153312
0.036788255
0.001331651
0.002127268
0.027618091
0.01749483
0.02450163
0.02166124
0.001988272
0.001771672
0.007856725
0.036538769
0.000319508
9.76E-05
0.022245266
0.045378548
0.006609597
0.043454138
0.02611767
0.002601534
0.025900912
0.001970382
0.038913992
4.05E-05
0.020216634
0.000429932
0.002288566
0.043445594
0.000214279
0.041985548
0.021863903
3.93E-06
0.001416616
0.001452818
0.006321253
0.001213271
0.006850827
0.048379225
0.001401629
0.039684763
0.003847649
0.044170101
0.008481943
0.026554133
0.00679462
0.049800784
6.32E-05
0.00062273
0.003535602
0.009675396
0.005358921
0.022165327
0.005791753
0.036192049
0.012992993
0.013740939
0.031559695
0.015705018
0.041767432
0.010333989
0.000187613
0.012816166
0.01111939
0.03543469
0.001083607
0.013229137
0.03362247
0.00373603
0.006529101
0.00492943
0.018380272
0.008222625
3.62E-07
0.008339484
0.022384615
0.028568805
0.00407763
0.000121178
0.004512335
0.018922028
0.00315398
0.037524869
0.000102073
0.008686564
0.001439079
1.12E-07
0.036515115
0.020235915
0.003443315
0.026928417
6.86E-05
0.020056698
0.023032426
2.58E-05
0.000233144
0.000272573
0.048522827
0.005053346
0.041915302
0.01944739
0.040577137
0.001735151
0.000115889
0.027271709
0.005053974
0.000722363
0.045404094
0.000820391
0.009022247
0.016714696
0.020556959
0.009332536
0.029370891
0.014183235
0.044909778
0.016076339
0.012708115
3.04E-05
0.012492291
0.011983087
3.61E-05
0.018046963
0.004103567
0.046116226
0.016464241
0.005018496
0.002802652
0.043255096
0.008700606
0.011875875
0.007659633
0.015618799
0.006766925
5.82E-05
4.20E-06
0.007326124
0.026097391
0.038086308
0.006125512
0.011147078
0.037486387
0.0011827
0.00013523
0.00246065
0.00238842
0.001601241
0.005299818
0.002964958
0.00547205
0.008081004
0.043414157
0.000532259
0.00847431
0.00513201
0.000236285
0.009972457
0.033156279
3.11E-06
0.010370078
0.028929623
0.00112035
0.001178851
0.006466749
0.000242948
0.000519306
0.02994243
0.000780084
0.001638645
0.009058797
0.002548359
0.00139247
0.00942985
0.015047099
0.001815646
0.008983968
0.011137535
0.020211394
0.009341257
0.036807113
0.025416584
0.000901049
0.039838638
0.028851322
0.004243539
0.000292747
0.002523026
0.018227497
0.005431107
0.000693722
0.008321553
0.010553325
0.025584135
0.02858975
0.000928906
0.026399321
0.046901967
0.000412474
0.004598819
0.039768006
0.00878375
4.72E-05
0.039967109
0.034119037
0.000530322
0.016895026
0.000384359
0.020238804
0.000459086
0.003600622
0.016059191
0.015668635
0.002830588
0.024114834
0.021523136
0.008179247
0.006252473
0.000406199
0.012386168
0.043237703
0.001067195
0.019689623
0.001253456
0.028210214
0.000136326
0.005435356
0.011496092
0.046454103
0.020394203
0.000379239
0.001199236
0.000252274
0.003444387
0.000853195
0.011924956
0.010164728
0.011756124
0.001747023
0.001090138
0.04851599
0.01557151
0.002395752
0.016947546
0.017448969
0.000407845
0.000133816
0.000654071
0.008561742
0.003924511
0.008220941
0.031463981
0.037989651
0.000448544
0.001550482
0.034131731
0.007153755
0.015945777
0.022384452
0.000130867
0.002345847
0.014827592
0.040086321
0.000330821
0.049367801
0.015233934
0.000119281
0.000809807
0.040660117
0.035157777
0.011061109
0.017566727
0.044536364
0.012360016
0.047396621
0.010661357
0.000168283
0.033836544
3.79E-05
0.003888274
0.048519114
0.025574307
0.004763776
0.007736993
0.001292083
0.035432664
0.026154313
0.012544305
0.000207317
2.09E-05
0.032630279
0.024401242
0.001284292
5.51E-05
0.008361468
0.014680763
0.030126952
0.001448499
0.010763812
0.001728048
0.003760409
0.000302346
6.52E-05
0.00137303
0.005938985
0.003686251
0.006402174
0.010536818
5.78E-06
0.002275986
0.03770473
0.046860923
3.01E-05
0.000419051
0.036648598
0.040115247
0.007043356
0.000585597
0.04948522
0.000283136
0.003640803
0.029277327
0.036540863
0.039644497
0.048848922
0.018578416
0.00016541
0.00327398
0.012377914
0.000620309
5.52E-07
2.03E-06
0.003342348
0.010093849
0.001841162
0.032655693
0.019792643
0.000541417
0.03541259
0.004935683
0.000313784
0.026236609
0.005235713
0.001619467
0.000803745
0.015291942
0.000112925
0.021765536
0.02732226
0.001157659
0.001006741
0.046396676
0.006651581
0.028292577
0.001939813
0.000186317
0.043719733
0.022030514
3.39E-05
0.015612239
0.00695571
0.016603795
0.005618982
0.021669776
0.00117359
0.00247847
0.0327848
0.015136086
4.86E-06
0.008441638
0.032914422
0.001507442
0.014399918
0.001495392
0.02024252
0.000130047
0.005941967
0.006263388
0.029915579
0.025949042
0.000385377
0.013430755
0.011127497
0.038638856
0.010474773
0.028643693
0.007717681
2.52E-05
0.048899549
0.030238237
0.015545217
0.000840062
0.027390198
0.042589893
0.00860145
0.014191316
0.044390815
0.005321268
0.034868196
0.010627594
0.002804267
0.017068282
0.036128399
0.038680666
0.008898943
0.001165425
0.000256422
1.42E-05
0.025270701
0.000135197
0.024990102
0.010799339
0.03438952
0.039583233
0.01120727
0.010561502
0.033676298
2.73E-07
0.019117785
0.032858097
0.013974133
0.019776127
0.026064821
0.005968721
9.30E-07
0.014260943
0.017414183
0.000410752
0.001190829
0.008836197
9.93E-05
0.00423505
0.025396779
0.004298943
0.012591714
3.27E-06
0.034007501
0.000813932
0.004448931
0.000968399
0.024673623
0.01848875
0.041060326
0.00025233
0.026270732
0.025716667
0.040807727
0.043650639
0.000750777
0.035389513
0.028471507
0.005388214
0.028348763
0.000452465
0.039466493
0.009863866
0.015909276
0.000536821
0.001542795
0.002382244
0.032305059
0.014387467
0.017520199
0.011723227
0.00251637
0.042942635
0.000400109
0.009000598
0.040918578
0.000291076
0.027496106
0.000221034
0.007124949
0.002894334
0.019816551
0.000113448
0.001008125
0.005368755
0.000800215
0.013427402
0.036330465
0.009031097
0.015854428
0.039331525
0.036693575
0.001762998
0.018983373
0.02316476
0.01863046
0.016994439
0.002433234
0.005901526
0.047143287
0.001002801
0.010334153
0.002017845
0.030694138
0.040879782
0.020113039
0.028370412
0.005266216
0.031029444
0.006076696
0.002723252
0.037803459
0.038483837
0.000316775
0.006022174
0.00622398
0.018756854
0.024879763
0.004329116
0.000118774
0.025243267
0.000107015
0.001250413
0.023740131
0.000778335
0.031922462
0.0222806
0.001142025
0.000839161
3.54E-07
0.019533699
0.024310344
0.000346887
0.006421988
0.020620456
0.037161691
0.009914609
0.02206779
0.014051628
0.001879684
0.001035627
0.008566237
0.041922477
0.002301988
0.002380836
0.020902906
6.49E-07
0.032860091
0.000863121
0.007815015
0.00326591
0.040927157
0.024779379
0.005803928
0.00370081
0.017226926
0.0030217
0.034480756
1.97E-07
0.002314086
0.012865994
0.026602421
0.008963998
0.008521128
0.047849483
0.010450365
0.040848433
0.000571125
0.041940762
0.006200688
0.031251825
0.01120626
0.015209558
0.035004267
0.045033855
0.004759436
0.009662651
0.031874837
0.039186268
0.005696896
0.005035825
8.40E-06
0.003969995
0.03139197
0.02854393
0.001515757
0.049642585
0.033978459
0.036433944
0.000142908
0.010996565
0.029812406
0.010157487
0.010840637
0.041866642
0.010002938
0.025566338
0.045271228
0.000627863
0.012475107
0.045293028
0.030341187
0.004191329
0.048314051
0.008101944
0.013836995
0.037360396
0.001432365
0.022342439
0.047665479
0.011505063
0.017121914
0.045839675
0.008446999
0.023390747
0.000362676
0.035382536
0.044621853
0.029140845
3.37E-05
0.000598106
0.001637581
0.009551462
0.018245923
0.001148952
0.01986298
0.039487125
0.038039753
0.000748185
9.29E-07
0.005088484
0.047308428
0.04894108
0.028195704
6.00E-05
0.012705997
1.46E-05
0.029460363
0.037002855
0.00705921
0.03283929
0.014711678
0.032899249
0.00418855
0.036976676
0.005941165
0.003888002
0.000727542
0.029233489
0.038111731
2.15E-05
0.000820523
0.045720486
0.000541429
0.005116494
0.003125059
0.02743426
0.002674722
0.009037176
0.028010752
0.000670598
0.006519889
0.026283892
0.00877454
0.002590925
0.049205526
0.0498751
0.002780281
0.039837231
0.007969581
0.035863232
0.006273004
0.022771818
0.030784076
0.001206564
0.038470034
0.026840758
4.88E-07
0.003220596
0.00064491
0.006925377
0.00732503
0.002475087
0.007355643
0.023669666
0.032214089
0.002014311
0.002146885
0.004954073
0.015297185
0.021688851
0.015271002
0.009104359
0.028134502
0.00039948
0.012126418
0.026796183
0.008113513
0.008344803
0.013247402
0.011410829
0.019333229
0.007539036
0.03793368
0.003933097
0.001232632
6.60E-05
0.000203506
0.00170555
0.014174106
0.011149853
0.028998123
9.18E-06
0.00456307
0.018275792
0.013049092
0.016945641
0.018386712
0.002702414
0.017062297
0.040954478
0.028687554
0.017633814
0.005226832
0.00706732
0.021353469
0.041843487
0.000528017
0.017233662
0.008262438
0.012603192
0.008526416
0.025664324
0.010003343
0.021633418
0.000115794
0.002367493
0.012856007
0.002768008
0.037057823
0.0048811
0.001908304
0.000497049
0.046565903
0.028010575
0.045160214
0.002094636
0.018736785
0.005018906
0.021974323
0.002501825
0.005238207
0.001233772
0.027381132
0.030317757
0.000325418
0.017067373
0.000588657
0.0055889
0.004951445
0.00460681
0.002384594
0.046823901
0.000848091
0.00837496
0.004756972
0.032963512
0.036438328
0.037383154
0.033638935
0.000571408
0.005310885
0.012413263
0.021054089
0.002227223
0.003949816
0.001348708
0.02875558
0.018115315
0.012177815
0.017878272
0.003762066
0.028351177
0.028702807
3.27E-07
0.008586903
0.032890954
0.031877263
0.041822764
0.00989062
0.000620466
0.018277995
0.048555676
0.000657278
0.00047153
0.028873516
0.011156792
0.000221819
0.042530703
0.000885617
0.02385026
0.022233885
0.030314948
7.13E-05
0.00216078
0.014471884
0.039652107
0.007071022
0.039919457
0.00413214
0.0008521
0.038685841
0.038008459
0.009489228
0.00046766
0.008988998
0.001003008
0.001260497
0.007739506
0.003530459
0.01084642
0.001924015
0.004848837
0.001520778
0.011017428
0.00126086
0.032500475
5.59E-06
8.83E-05
0.000584303
0.002420819
0.033539187
0.002552666
8.96E-05
0.038737534
0.030713109
0.000791564
0.005891361
0.012889102
0.004139861
2.73E-05
0.009358884
0.036213189
0.00206264
0.005959578
0.020092777
0.014313651
0.039561684
0.006272712
0.017129668
0.012802969
0.000439131
0.037975019
0.004325212
0.011407251
0.000228949
9.18E-06
0.000462107
0.003767869
7.02E-06
0.014138696
0.001723077
0.042265777
0.032512484
0.008482036
0.01116643
0.001925663
0.040271945
0.010292991
0.016925629
0.02705437
0.005392682
0.004082474
0.001824906
0.022557044
0.018269927
0.01747324
0.001816158
0.011185736
0.000284983
0.002177624
0.007918972
0.019175075
0.00727976
0.03044826
0.012506991
0.015533636
0.048836893
0.01119219
0.001503813
0.009908685
0.00128114
0.021542182
0.01426491
0.023230551
0.001410835
0.035192421
0.037917357
0.036769807
0.041039871
0.000669905
0.000512124
0.000275599
0.009685783
0.006012433
0.009576238
0.027658609
0.006648673
0.018112088
0.031298135
0.004222529
0.021765364
0.036075325
0.010379958
0.013356264
0.012839175
0.001590838
0.014293945
0.034074171
0.004039772
0.000985695
0.045227921
0.018281179
0.007536954
0.015135608
0.041575931
0.002982065
0.002041394
0.035458664
0.00048056
0.033146262
0.004349273
0.005895903
0.036311649
0.047128736
0.044284556
3.06E-05
0.004062681
0.007179754
0.008735096
0.02407279
0.038904448
0.001412996
0.033515842
0.0040232
0.022410937
0.000915646
0.006589861
0.000677912
0.035937999
0.001069142
0.001077434
0.034391158
0.033568643
0.004648591
1.05E-05
0.019793877
0.006191876
0.001838637
0.000199813
9.51E-05
0.001048837
0.005706734
0.006376059
3.75E-05
0.011566722
0.015644903
0.036396561
0.006464065
0.020239062
0.012978454
0.010830236
0.011898415
0.029520527
0.003037898
0.048575351
0.029131185
0.03056811
0.019150133
0.004265611
0.014190124
0.01247364
0.035436761
3.38E-05
0.036539387
0.001087806
0.000289312
0.019441946
0.001992791
0.022765233
0.001975461
0.032695845
0.007751268
0.000243664
0.02057449
0.035604989
4.07E-05
0.000297574
0.031594888
0.018665892
7.61E-05
0.004350438
0.019151498
0.02047135
2.09E-08
0.016668899
0.024744566
0.010429584
0.007575935
0.000271913
0.007821605
0.025049213
0.015436542
0.011322812
0.001561018
0.02765635
0.003269437
0.000159104
0.017577865
0.037003769
0.026980193
7.92E-05
0.017409204
0.008557639
0.004396845
0.022569044
0.043286964
3.28E-07
0.008390948
0.037829889
0.002458999
0.014233421
0.012154529
0.013793333
0.004332885
0.047656471
0.002759929
0.018977518
0.01260264
0.001283505
0.005465117
0.000478594
0.001177025
0.007971033
0.004681332
0.000701646
0.009610807
0.010682584
0.001455232
4.77E-05
0.004571653
0.029590234
0.005986868
0.044533566
0.000305568
0.041277457
0.030169686
4.80E-06
0.048397983
0.01167816
0.031134563
0.000705047
0.036576536
0.025849461
0.008150238
0.012181073
0.004949679
0.023974464
0.000527566
0.002590635
0.038207613
0.022129811
0.004333219
0.003262174
0.01925222
0.00287876
0.023056518
0.000566597
0.024537838
0.001299011
0.009123151
0.001969085
0.026978256
0.037787889
0.041111205
0.007770644
0.003241629
0.047526674
3.51E-07
0.040907895
0.039662677
0.036181932
0.040023174
0.005085099
0.038371089
0.000322314
0.039037033
0.009030186
0.007001224
0.00045757
0.010183303
0.021764566
0.00056855
0.001596896
0.006504538
0.033182036
0.001083436
0.000653219
0.010246533
0.007770865
0.030187559
0.034417297
0.001708539
0.000113167
0.017780328
0.000442018
0.047357842
0.016550084
0.000316266
0.000747688
0.001872901
9.32E-05
0.001060649
0.007515192
0.023815163
0.006254251
0.009841388
0.047970699
0.009950635
0.018395656
0.012119029
0.00837819
0.024567163
0.003228091
0.026635955
0.003095921
0.011888418
0.046764699
0.017943584
0.023942277
0.028560419
0.003930411
0.020015077
0.022348479
4.48E-06
0.049959929
0.000430389
0.012013586
0.010478761
0.027828295
0.007716296
0.001071417
0.030416758
0.002364419
0.029235367
0.002636488
0.003309653
0.04015722
0.031430306
0.002518778
0.015932221
0.015964311
0.000125131
0.001240163
0.000500986
0.043246539
0.006325343
0.003652107
0.031101162
0.018432288
0.004839071
0.024572155
0.002251687
6.86E-07
0.047681709
0.023054299
0.014947467
0.048330232
3.58E-05
0.014946791
0.000482409
0.006323994
0.025492124
0.045001285
0.011965215
0.021333666
0.03765552
0.017849238
0.006295276
0.01582004
0.023952978
0.000861467
0.001201855
0.04800917
0.004158321
0.024733661
0.024739587
0.006961225
0.000172575
0.037659449
0.000207737
0.037274008
0.001762581
0.011634345
0.033488198
2.28E-05
0.010754071
0.000374531
0.023963838
0.000437854
0.002371771
2.02E-05
0.008152711
0.00333466
0.020031987
0.000466848
0.017474567
0.017805619
0.002986402
0.021962152
0.020378108
0.002702447
0.02348325
0.024713137
0.045290777
5.20E-05
0.002410697
0.00549114
0.01247065
0.00179934
6.61E-05
0.046657248
0.004523675
0.000770478
0.009053025
0.000788414
0.001233644
0.035741723
6.92E-05
0.000467232
0.01443283
0.001773859
0.030139622
0.013301814
0.000133973
1.13E-05
0.000978894
0.002095263
0.000114556
0.016763149
0.016796673
0.00582104
0.005932552
0.001168973
0.01393908
0.023334153
0.002206062
0.010377795
0.005589405
0.001799974
0.005447446
0.037105064
0.010658545
0.016511266
3.15E-05
0.035486785
0.030152752
0.013395495
0.002443535
1.74E-06
0.021634856
0.000193349
3.67E-05
0.035734147
0.000394365
0.000305947
0.002378053
0.015088522
0.000347832
0.031517525
0.03955306
0.018706375
0.002481475
0.000487639
0.038270273
0.005394507
1.26E-07
0.046272357
0.00743508
0.014846557
0.015388711
0.008735308
0.000763212
0.001902259
0.019510541
0.01829675
0.001460133
0.020712274
0.014486415
0.019821303
0.000855581
0.02348417
0.01200228
0.016034308
0.014357501
0.03161227
0.026026431
0.020541958
0.026616102
0.000917462
0.002453486
0.001615581
0.001269115
0.035168111
0.049507634
0.002535921
0.010308071
0.036970865
0.032385907
0.000924259
0.000258249
0.043901867
0.001119766
8.37E-06
0.032958002
6.78E-06
0.011134826
0.009126744
0.006504638
0.013700862
0.007357037
0.018107256
0.003844979
0.012132111
0.026575457
0.010039271
0.022014083
0.004906913
0.010588713
7.16E-06
0.004917574
0.00270199
0.040836884
0.031378229
0.024008267
0.014053227
0.015669739
0.000508101
0.000147155
0.000497347
0.003335997
0.048836083
0.021486337
0.033719458
0.0171745
0.003133064
0.023672204
0.008721004
0.028639135
0.019352491
0.036741252
0.002106219
0.002721998
0.010794725
0.039140232
0.026165004
0.042665522
6.54E-05
0.000594983
0.006928883
0.010626905
0.000492362
0.00818839
6.58E-05
0.029987175
0.001838134
0.009250064
0.038520858
0.006214291
0.003328211
0.012039515
0.001976098
0.045456111
0.048382702
0.005345089
0.018689207
0.006484752
0.029003884
0.019438703
0.000883111
0.037208613
0.0052128
0.018829621
0.010656022
9.57E-08
0.006684366
0.015689498
0.000458385
1.17E-06
0.010465027
0.01666807
0.045422763
0.001202938
0.032110715
0.009541501
0.002500221
0.006678232
0.028604415
0.019062314
0.027005978
0.016410207
0.001187586
0.00234811
0.042600474
0.019760918
0.00536586
0.024688407
0.043558854
0.036303298
0.000380188
0.020873228
0.000119986
0.000540786
1.57E-05
0.019799818
0.007968592
0.041376321
0.008338302
0.000351382
1.04E-06
0.002025891
0.047827586
0.000333439
0.001525646
0.046746064
0.005451354
0.009311455
0.000110655
0.021755835
0.00037333
1.62E-05
0.041139981
0.00386165
0.021479613
0.001007326
0.022724978
0.00023038
0.001698788
0.004661364
0.001360243
0.041960436
0.024931011
0.008332562
0.02673935
0.009680234
0.014783629
0.000886574
0.009857316
0.025014271
0.01602691
0.003742448
0.004612661
0.001168565
0.018564987
0.000360005
0.001501478
0.00390531
0.017052062
0.000867022
0.015967068
6.88E-05
0.031000849
0.008134044
0.00149247
0.012985245
0.032399059
0.004747781
0.003074677
1.55E-05
0.015544447
0.007351351
0.013198522
6.92E-07
0.01805151
0.012292702
0.034855536
0.002143579
0.01935883
0.025287537
0.023967235
0.043088491
0.032367624
0.022050802
0.011110274
0.000902374
0.000316971
6.28E-05
0.013939918
0.004637957
0.008273045
0.034492976
0.010904098
0.006495868
0.032670278
0.040104865
0.002295739
0.038666529
0.011901217
0.000435943
0.007766816
0.000351237
0.033108004
0.00580055
0.00062043
0.013029039
0.000604355
0.003579728
6.79E-05
0.021379571
0.00291451
0.030506562
0.018729707
0.003429283
0.030545308
0.002170219
0.007128606
0.023871137
0.010107351
0.036461103
0.024568786
0.018028853
0.010294715
0.019585238
2.02E-05
0.009474431
4.45E-05
7.54E-05
0.000756919
0.018541661
0.02670151
0.003077046
0.044789798
0.001954626
0.003292383
0.010009608
0.028235689
0.026087042
0.034459251
0.039021289
0.017675436
0.022863155
0.027986692
0.041059286
0.007378461
0.000771839
0.026135569
0.006862852
0.000838965
0.027434505
0.016226852
0.034407736
0.040709798
0.022811495
0.014685744
0.005172043
0.004754509
0.002399573
0.032345919
0.002177566
0.001354189
0.030627621
0.008411903
0.000690468
0.010881645
0.023559761
0.006176611
0.044761645
0.01662578
0.002571245
[truncated: 132,687 more rows]
