# Supplementary material for: p-Curve and p-Hacking in Observational Research
Source: PLoS One. 2016 Feb 17;11(2):e0149144. doi: 10.1371/journal.pone.0149144 (PMC4757561; doi:10.1371/journal.pone.0149144)
Supplement: S1 Dataset — (ZIP) [file pone.0149144.s004.zip › S3 Dataset. Data of Simulation/rho1/ss10000.csv]

pvalues
0.011150626
0.024607172
9.70E-06
0.000352175
0.002709636
1.32E-06
0.045888633
0.009879648
1.55E-06
0.015570768
3.83E-20
0.030435989
0.030215969
1.43E-08
3.86E-08
5.69E-05
2.53E-06
0.001327291
0.000823535
0.00024545
4.39E-09
0.045977197
8.33E-14
0.001102166
7.48E-10
3.79E-13
0.014071954
9.89E-13
7.18E-22
0.002655825
0.017098231
0.027344467
4.31E-07
9.74E-14
1.96E-06
9.24E-08
4.23E-12
1.37E-10
3.59E-10
0.001596773
0.002869975
8.33E-11
3.89E-13
3.51E-06
1.43E-17
2.07E-05
0.000237839
0.000315323
5.30E-08
0.011616993
0.046461589
0.000181674
7.09E-16
5.62E-05
0.008254986
0.000689168
1.16E-05
0.016314488
0.005301308
6.67E-15
8.81E-11
3.35E-16
2.29E-11
0.002699036
1.86E-07
2.55E-19
0.000306119
1.47E-07
0.001429381
1.00E-06
1.93E-12
0.000218822
3.42E-07
1.47E-07
1.03E-08
4.78E-22
3.27E-08
0.032686429
1.97E-18
6.89E-05
0.008335523
1.47E-09
1.99E-08
0.007674215
8.67E-13
1.35E-07
0.000183364
2.57E-06
4.39E-08
0.048980435
0.005959825
3.74E-14
5.85E-07
7.04E-11
2.30E-11
0.003157447
2.08E-14
0.001175424
7.74E-15
4.23E-07
0.006199725
9.31E-14
1.05E-07
6.71E-05
5.20E-17
2.94E-09
1.94E-05
4.79E-05
7.77E-12
0.031384636
0.00641618
0.027451111
6.58E-07
7.40E-06
0.00062366
0.001381727
8.69E-07
0.000263823
3.50E-08
0.023763946
1.50E-13
4.04E-09
0.000573671
1.30E-16
0.000208955
4.66E-12
1.40E-20
0.001004038
2.13E-13
0.006427579
0.000365818
4.81E-05
5.59E-23
3.61E-18
0.030770549
4.72E-07
0.00017856
4.74E-05
6.35E-05
7.58E-07
3.98E-12
3.82E-13
7.37E-11
1.28E-05
6.98E-07
0.022062894
6.03E-05
0.000206166
7.41E-22
3.99E-07
1.08E-08
0.001065056
0.000256272
0.003010837
0.003798078
3.72E-11
2.59E-05
0.012530656
0.00018165
2.47E-08
0.0095636
0.029934089
7.76E-14
3.02E-26
0.012289356
2.55E-09
1.18E-05
0.04539533
1.95E-06
1.19E-09
1.69E-13
0.039270326
5.69E-05
2.38E-20
2.04E-06
5.75E-27
2.08E-25
0.024161542
4.84E-20
1.86E-11
3.45E-10
2.87E-07
8.26E-13
0.001088635
1.40E-06
6.23E-06
0.038335547
0.005812937
0.001452271
0.006689632
4.79E-08
0.000160324
0.001538884
2.74E-06
1.51E-14
5.98E-10
6.61E-21
6.05E-12
0.006522308
0.000317304
3.97E-10
3.05E-06
8.86E-12
1.40E-05
0.000917851
1.10E-10
0.002256908
1.69E-13
1.64E-17
0.015243042
0.000107324
0.006219167
4.54E-09
9.56E-06
8.36E-05
4.38E-18
0.001140671
4.01E-08
8.19E-06
2.84E-11
1.15E-18
0.048862881
8.63E-13
1.05E-06
1.21E-10
6.00E-07
0.020544286
1.46E-07
4.89E-10
0.028897663
1.01E-23
2.87E-10
5.93E-12
1.88E-06
5.24E-06
0.010020012
1.32E-12
0.00389835
4.29E-27
1.69E-05
2.74E-12
0.000870978
0.006311419
2.35E-09
0.002911593
1.14E-19
5.94E-08
0.002628677
2.41E-05
1.00E-15
2.11E-07
0.000390489
1.96E-18
2.85E-07
6.10E-06
0.000139348
1.17E-08
2.19E-05
7.87E-10
0.003057746
0.001045339
0.001012361
7.64E-10
1.61E-11
0.000227023
7.46E-20
0.000395775
7.09E-07
0.000348328
6.11E-08
1.60E-06
0.000647528
0.003166512
8.63E-18
0.011915397
0.000378935
0.000152129
6.29E-14
0.000664532
0.024101878
0.000405432
0.000243817
4.22E-07
0.002597505
0.044946249
7.32E-20
0.010758228
2.64E-14
5.86E-06
0.00503852
4.42E-06
0.000222194
1.75E-07
1.26E-15
0.025677442
0.000314438
0.00155993
1.45E-05
0.000357502
1.33E-06
3.28E-10
0.024075708
2.49E-12
0.00100419
3.31E-10
8.22E-07
0.007841931
2.34E-10
1.33E-09
0.001004253
1.81E-08
1.53E-05
1.89E-05
5.43E-06
3.45E-06
1.23E-05
0.018560885
0.000975293
0.010128814
2.07E-09
0.025857773
9.05E-07
4.90E-05
2.11E-07
1.08E-06
6.41E-11
1.56E-06
4.36E-06
4.11E-05
6.01E-12
3.63E-08
2.35E-07
5.43E-08
0.040501101
5.26E-07
0.000194662
0.001439775
2.34E-05
4.44E-08
0.003308698
1.29E-07
0.046048433
9.12E-09
0.006152851
9.65E-16
1.54E-14
9.65E-18
1.99E-13
0.012635365
0.000578071
5.93E-08
3.36E-12
0.000649069
2.76E-16
0.000134751
2.37E-11
0.00208282
1.55E-05
2.95E-12
0.000710822
1.67E-07
2.35E-05
9.33E-10
0.008067137
0.002656206
1.45E-11
5.70E-11
0.022511869
8.92E-09
4.51E-12
2.07E-07
6.08E-08
0.012539245
4.25E-09
9.67E-19
0.007874797
0.008527955
0.000284084
0.029723756
0.036540701
9.11E-16
1.36E-06
8.73E-07
6.87E-12
0.002351259
0.02534143
3.35E-09
0.003339895
6.58E-08
0.006530891
3.74E-08
3.56E-05
0.000111236
1.90E-06
0.048716973
0.00020275
2.17E-07
0.041657786
0.002401668
0.014332211
4.43E-11
3.33E-06
3.34E-19
0.00719765
3.10E-11
0.01157157
0.000130344
0.018250252
8.18E-14
4.06E-11
1.51E-05
0.004450137
3.08E-08
0.03502135
0.013038777
2.59E-16
0.011602254
0.034902757
1.00E-05
8.77E-14
0.000467504
0.000182787
2.32E-07
0.00242409
0.000410635
4.50E-08
0.030612567
3.82E-08
1.29E-14
1.94E-16
0.007905737
6.51E-07
0.024926638
6.46E-12
9.60E-21
1.09E-13
0.001299723
0.001811322
3.46E-23
6.48E-19
0.001690337
0.000342802
1.04E-09
0.000408314
5.56E-09
7.03E-07
4.42E-06
2.28E-06
0.010907618
8.37E-11
1.86E-11
0.000530151
0.025878189
0.00828639
0.003171825
5.98E-21
8.92E-08
3.73E-05
1.50E-06
0.019089261
2.13E-19
5.62E-07
0.011351317
3.84E-07
0.024632351
3.98E-18
1.19E-14
3.72E-05
0.015902887
4.58E-06
2.10E-06
2.01E-05
0.006506139
8.61E-06
1.86E-08
0.040782585
0.000549055
0.009679779
2.24E-06
0.018003028
0.036339664
0.002541928
0.002827176
1.92E-10
4.06E-07
1.49E-05
0.01523038
3.48E-15
0.00043321
1.91E-05
0.002298195
1.19E-09
0.006653283
0.005537134
0.000106834
5.63E-11
1.73E-05
2.36E-14
0.000535988
0.01541645
5.22E-09
1.32E-07
0.015678981
0.000381223
3.07E-07
1.68E-17
6.56E-11
4.92E-10
2.34E-29
5.25E-07
2.33E-06
1.43E-15
3.45E-19
7.89E-08
2.23E-05
1.13E-13
5.32E-05
2.42E-05
0.001972916
0.00205818
1.46E-20
0.001380837
0.001371826
0.001373239
8.18E-08
1.12E-21
0.003196233
0.03600045
4.32E-08
0.004839117
0.010818138
0.033342005
0.017415566
0.001826213
1.89E-10
1.93E-17
0.034627957
7.55E-13
2.49E-07
1.20E-22
1.17E-07
1.48E-21
1.61E-06
0.002687536
0.008609893
0.001909677
8.32E-13
0.001763825
0.035354573
5.21E-09
8.22E-06
7.07E-16
1.16E-05
4.70E-08
2.56E-05
1.31E-11
8.37E-07
1.36E-07
3.17E-06
0.013517372
3.25E-08
6.67E-05
1.11E-08
0.000907021
1.21E-15
4.50E-05
6.37E-13
0.014766212
7.76E-09
0.00407976
7.72E-16
1.15E-10
1.52E-07
8.38E-05
1.85E-10
8.94E-12
5.35E-13
2.39E-08
0.000140546
1.60E-18
3.47E-11
1.25E-07
1.45E-05
5.63E-06
0.000991848
0.000684971
0.04294295
0.000345804
4.10E-12
0.000124615
1.22E-09
6.49E-05
2.11E-13
1.45E-07
9.93E-06
3.30E-14
0.038788339
0.010272671
0.047289984
0.00049674
4.46E-18
0.023426922
0.000790875
4.88E-06
0.013630973
9.04E-20
9.88E-08
4.05E-09
0.011805778
8.04E-09
1.75E-14
8.20E-10
2.35E-09
3.05E-12
0.031822822
0.000554897
4.08E-10
5.13E-13
1.18E-05
0.008185163
0.00317992
0.02937046
0.001949265
5.91E-08
1.05E-10
0.014670049
0.010280433
8.84E-06
0.000144462
4.76E-13
1.45E-06
0.017874111
9.57E-09
3.11E-12
0.013810516
0.000120218
2.12E-08
1.23E-05
0.000243824
0.007453641
9.96E-07
3.23E-14
0.003586214
1.21E-06
2.22E-14
0.00092351
1.24E-22
5.35E-07
5.40E-06
3.71E-08
1.28E-07
0.01665471
0.000836125
0.000259121
1.53E-10
2.35E-10
2.31E-06
1.29E-12
8.92E-09
5.45E-10
8.76E-07
2.72E-05
0.000148956
1.42E-06
1.04E-15
0.001020062
0.001884758
0.007418857
0.000865745
0.008113619
1.57E-17
3.39E-09
0.045421947
4.57E-07
0.04730386
2.02E-11
2.35E-06
0.015941829
4.76E-05
0.001259101
3.49E-09
0.017367979
1.53E-05
6.56E-10
3.75E-13
6.31E-10
3.24E-16
0.005011031
0.012824611
0.000214482
1.60E-10
0.000117135
1.19E-06
0.039834227
0.013526425
5.73E-12
1.87E-09
0.01965936
0.046297125
0.018385423
4.80E-06
8.46E-06
6.32E-12
0.003045186
0.00331432
0.00183598
2.07E-14
0.020418477
4.52E-16
9.91E-11
0.034402877
0.022094997
1.88E-07
1.87E-19
3.03E-15
0.000234223
0.034425619
5.06E-27
0.029922022
1.70E-12
2.10E-05
0.000156537
0.00707087
2.60E-07
0.001412059
1.60E-10
1.23E-16
6.47E-12
1.23E-05
0.041347791
3.28E-13
4.07E-07
4.12E-08
2.32E-16
0.045096195
0.001123589
5.33E-12
5.35E-14
0.024254612
3.65E-05
2.98E-07
0.001496786
0.00011543
3.60E-07
0.003509101
1.50E-09
1.94E-12
1.47E-13
0.000521052
0.001141495
1.87E-17
9.92E-16
1.27E-18
6.61E-06
1.75E-09
7.04E-09
0.004166826
0.000325819
4.52E-12
2.45E-14
3.95E-18
0.00059816
6.99E-06
9.80E-14
2.21E-06
0.031264342
0.000570589
0.000213293
1.51E-19
1.64E-07
2.21E-19
8.58E-07
1.19E-16
0.031558877
4.16E-06
0.001917573
0.019001689
6.46E-09
0.002816853
0.003810867
0.001853813
2.53E-09
5.60E-08
1.18E-11
0.001572911
1.42E-19
0.00012077
0.022085792
0.001992184
0.025698154
0.046865395
8.96E-07
1.48E-07
6.97E-14
3.91E-15
3.17E-13
0.042292208
0.000742458
0.031476995
3.62E-05
1.19E-07
0.004995269
1.62E-24
3.19E-11
0.036231844
1.78E-05
3.07E-14
2.22E-14
9.84E-10
3.80E-06
0.010033562
0.019246942
0.029128294
4.15E-07
5.72E-16
0.000709842
0.027786324
0.008343525
0.018716844
1.56E-09
3.73E-07
0.021797152
2.20E-06
0.012120605
7.65E-16
2.32E-07
1.55E-10
6.35E-07
1.04E-07
2.11E-30
0.017706543
0.014222286
0.002582135
1.71E-10
0.039105904
1.24E-17
7.94E-07
5.40E-12
8.23E-12
0.004726213
0.007628532
0.00199221
6.02E-06
6.79E-11
0.0004992
2.85E-08
0.000495085
9.71E-14
0.000619495
0.022240299
8.26E-06
0.002139726
0.000276312
5.26E-18
1.39E-05
5.91E-06
5.81E-10
1.89E-06
2.31E-09
1.58E-10
0.000251197
6.89E-12
3.08E-09
8.34E-20
0.020723617
0.006408288
2.51E-05
1.04E-12
8.97E-06
0.001275226
0.000124438
1.42E-07
0.01018818
1.14E-10
0.01350078
0.007915313
4.19E-12
6.11E-13
1.39E-13
7.07E-22
4.62E-16
1.06E-06
0.00325533
1.77E-11
0.006770246
0.002124976
2.65E-05
4.22E-06
2.84E-08
2.62E-07
1.00E-10
2.67E-11
4.67E-05
0.01535606
0.028447958
0.012777973
0.011049213
6.37E-14
0.004837587
7.84E-05
1.93E-09
1.09E-14
0.045355235
0.002134631
3.81E-08
0.000210666
3.73E-06
5.11E-05
1.98E-05
2.28E-11
0.003918132
1.49E-10
0.004168154
2.43E-23
6.82E-13
2.52E-05
5.62E-06
2.19E-05
0.005290157
7.72E-05
2.84E-06
1.47E-06
3.17E-12
3.30E-06
3.27E-11
5.90E-05
1.73E-05
1.10E-19
1.38E-14
2.21E-12
0.015729656
0.000911904
5.59E-07
3.18E-06
0.000346345
5.42E-10
0.028092886
0.018577115
3.01E-21
5.33E-08
0.010768334
2.61E-06
0.038057894
0.000106503
0.046703799
0.045192696
3.37E-08
2.54E-09
2.07E-06
0.015288728
0.002001243
0.002879361
3.87E-22
5.09E-22
0.001727639
3.19E-05
0.000163263
9.73E-07
1.92E-10
0.001192441
0.000483625
2.21E-18
1.04E-10
1.16E-19
1.95E-13
3.88E-12
4.26E-12
1.07E-07
0.000219086
0.001267289
2.06E-10
5.10E-06
3.25E-20
0.000110431
2.25E-14
1.17E-12
6.28E-10
0.043191207
2.17E-07
2.30E-07
7.00E-07
0.001448823
0.010593257
2.12E-05
0.041769124
0.003540058
0.029022244
3.39E-06
0.006924052
0.036876389
1.18E-09
0.001329636
0.039955223
4.26E-08
0.000251439
2.94E-11
0.024768371
2.01E-06
1.07E-17
7.30E-20
1.22E-13
4.61E-11
0.034581984
0.003899431
1.87E-20
1.29E-06
3.07E-18
0.008294955
0.007572766
0.034067253
1.30E-08
1.39E-13
4.36E-06
3.04E-09
2.65E-15
0.003252978
1.85E-14
1.00E-18
1.02E-18
0.000203713
0.008536726
4.86E-10
0.041910012
7.10E-16
1.75E-13
6.28E-11
1.28E-12
2.71E-05
0.001177371
6.98E-09
0.002622963
1.88E-10
0.002968008
2.26E-11
9.63E-05
1.41E-06
6.79E-07
0.025592466
3.38E-07
0.000770345
0.049257701
2.62E-10
0.004384615
1.84E-05
2.10E-05
0.009483002
3.56E-08
4.01E-20
2.67E-17
3.67E-14
0.020629159
1.77E-08
4.22E-12
2.28E-09
2.08E-16
1.11E-10
0.003403071
4.04E-11
5.38E-11
8.95E-10
0.00019376
9.54E-05
0.016793998
1.48E-13
1.52E-06
6.34E-18
0.016709382
1.73E-14
2.13E-14
0.039504967
0.000164828
0.000529186
0.000432151
3.28E-11
0.001727443
0.037229987
0.008794022
5.82E-05
1.05E-07
1.68E-06
2.52E-05
0.007407186
6.71E-10
1.65E-14
3.57E-06
0.000182129
0.000112898
1.47E-13
0.009074448
0.000128433
0.002551904
2.32E-11
2.60E-19
6.12E-21
0.002033758
5.88E-15
0.001294679
3.68E-11
1.11E-07
1.29E-10
2.39E-10
0.0013476
0.011864865
5.94E-05
0.005833113
1.26E-09
0.024242973
0.010223863
1.70E-05
6.28E-06
8.58E-11
2.73E-05
2.43E-05
2.71E-10
0.000733229
2.26E-07
0.028624849
0.000753728
2.13E-07
0.004895953
0.005408772
1.02E-05
1.21E-09
5.79E-14
1.05E-21
0.03429573
0.001434683
1.47E-10
1.38E-14
0.000813996
0.013112557
3.70E-08
1.97E-06
0.00073022
1.64E-06
0.008385467
0.000654467
0.039386611
1.16E-07
0.008736384
6.25E-24
0.002299661
8.60E-07
3.29E-09
1.25E-09
0.005375718
6.00E-11
0.045996972
5.03E-05
6.24E-05
2.56E-11
0.012489503
7.06E-13
0.044686379
3.19E-06
9.21E-06
2.04E-06
0.003416404
2.74E-14
6.61E-15
2.74E-05
0.001526668
0.000397948
1.29E-10
7.30E-08
0.005077
0.016685484
7.84E-09
8.71E-12
1.25E-15
3.44E-06
9.63E-08
7.94E-14
0.020489958
0.004549803
0.000243077
5.04E-05
2.44E-07
4.95E-05
5.01E-10
0.00668536
1.96E-16
0.002654592
1.34E-06
2.97E-12
8.99E-05
2.09E-07
3.75E-05
0.043079451
5.57E-11
5.98E-05
0.000367395
0.000474012
6.01E-06
8.77E-05
2.07E-05
0.001669843
6.00E-09
0.013507516
6.25E-13
1.12E-14
5.04E-11
0.000263028
1.75E-06
9.73E-16
0.006316655
3.83E-19
0.039654569
1.85E-17
1.16E-09
0.005741551
0.000607796
3.87E-05
5.74E-17
0.001452657
4.69E-15
2.44E-06
9.79E-10
0.000476023
2.14E-17
0.048658223
7.53E-07
9.94E-05
0.002218611
1.93E-16
1.53E-06
0.021295673
0.017840954
0.000200325
0.039263944
0.000530395
0.000715074
5.35E-09
2.61E-08
8.19E-11
2.75E-06
2.61E-05
1.93E-10
0.015500379
0.000939099
8.60E-14
0.001175063
3.76E-09
2.60E-09
4.08E-16
0.000270624
0.000924685
0.013282114
5.32E-08
0.000167313
0.002546208
0.00997804
7.26E-05
7.70E-09
0.017270676
6.51E-05
7.65E-11
0.00241561
1.66E-15
4.31E-06
5.56E-05
5.97E-16
0.003796426
0.00044367
2.86E-07
1.77E-17
2.47E-11
0.000389028
0.003687792
2.13E-10
0.000288075
1.50E-05
1.66E-06
6.09E-16
0.037037213
0.007569054
0.001865012
0.038104049
2.14E-09
0.013354587
0.010222412
3.67E-13
0.003235641
1.29E-06
0.001019305
0.007442328
7.22E-06
2.91E-08
8.66E-20
0.000118206
8.87E-19
1.77E-09
7.32E-05
3.42E-09
2.07E-06
5.68E-10
0.026070224
0.000750321
6.37E-05
0.003821839
0.018322788
1.40E-05
1.63E-05
0.011932933
0.014213283
0.023624806
0.00075359
0.000711744
2.63E-15
5.85E-09
0.000315053
0.002198447
3.42E-15
0.000120857
2.46E-13
1.04E-07
3.10E-12
1.14E-06
6.21E-06
1.97E-06
2.60E-06
1.36E-07
1.78E-06
0.040827219
3.22E-11
0.026072855
0.001790743
0.000332288
0.04742615
0.000852435
1.60E-10
5.98E-07
4.22E-07
2.95E-08
4.24E-06
0.001690707
4.00E-10
9.88E-05
0.000716253
1.42E-08
2.24E-10
2.00E-11
0.001326881
2.70E-08
0.020081866
6.40E-06
4.72E-10
1.42E-07
1.18E-08
0.001434048
9.11E-07
1.24E-08
0.00272151
8.89E-14
1.96E-11
0.003025319
0.010188698
0.003811312
5.62E-05
0.00086343
0.001171031
2.10E-06
0.016349006
2.11E-07
6.55E-19
0.000237296
2.00E-06
0.005191778
2.08E-06
0.005094355
5.10E-09
0.020247389
0.001800029
3.43E-06
2.67E-07
0.000456587
0.025641052
0.038242709
0.045169307
0.025461725
0.012870464
0.000758521
4.32E-13
2.99E-10
3.55E-05
9.67E-19
0.001324999
0.000110329
0.005071059
8.32E-10
5.00E-09
7.14E-05
0.006962787
0.001277928
7.73E-11
3.99E-05
8.09E-06
5.45E-12
0.008049922
9.52E-11
0.042155558
0.001250522
3.04E-06
1.62E-05
1.78E-05
1.78E-11
0.003169481
0.001465435
0.000186853
2.65E-14
0.000428135
4.18E-16
2.55E-14
1.02E-13
0.001472988
2.45E-11
2.77E-06
6.40E-09
0.012459513
2.48E-25
0.008081817
1.33E-07
9.01E-07
7.35E-16
1.61E-05
8.36E-13
0.000348015
5.80E-24
1.59E-24
0.015047458
1.26E-07
0.011569045
3.33E-10
1.01E-11
6.33E-06
2.12E-12
2.61E-06
9.63E-18
0.001741529
0.008949235
0.002732416
1.20E-05
1.83E-07
1.27E-12
8.56E-08
3.45E-17
2.48E-13
7.81E-10
2.25E-09
9.62E-05
0.001546146
1.36E-14
2.23E-16
8.33E-09
3.97E-14
0.002470177
4.91E-11
0.013874438
7.98E-07
2.10E-05
0.000146817
0.025620911
4.02E-05
4.71E-12
3.24E-13
9.03E-08
9.83E-05
0.008676459
2.51E-07
6.19E-06
0.003698745
1.57E-10
0.006590504
5.18E-13
0.000121569
0.000494308
3.63E-06
1.14E-14
9.01E-05
9.40E-12
1.25E-14
0.000145119
0.02186827
0.021935535
0.019124501
7.32E-14
0.00022794
0.007955779
0.001665596
3.53E-10
2.05E-06
6.63E-08
0.000812717
2.29E-10
7.91E-05
4.20E-05
0.012364055
0.000169388
2.34E-09
0.000142755
1.47E-07
8.05E-07
8.83E-17
0.000999394
0.009971613
9.63E-15
2.21E-11
5.95E-06
0.0057136
3.56E-17
9.90E-09
0.025529847
0.035667779
0.00825265
0.024434137
3.59E-08
7.88E-11
1.44E-12
0.000357474
8.83E-25
2.48E-10
4.40E-06
0.002849093
0.001503935
0.000208324
0.007110125
8.23E-05
5.80E-09
6.28E-11
1.20E-09
5.12E-11
0.000193143
3.87E-13
0.014784967
7.99E-19
0.000979546
1.68E-11
0.004602668
1.98E-14
8.31E-05
0.040578402
2.67E-12
3.25E-06
3.57E-10
7.32E-06
8.46E-16
2.14E-08
4.76E-13
2.34E-15
1.49E-12
2.77E-05
0.008735076
6.91E-23
0.033664151
1.02E-09
1.17E-12
4.61E-06
1.28E-07
0.003138843
4.22E-05
0.033160071
0.002079692
1.95E-16
7.13E-06
3.97E-16
0.014731137
0.000812241
7.71E-06
1.05E-10
6.61E-21
1.59E-11
7.35E-14
0.029226513
5.44E-06
5.21E-05
0.019781435
7.66E-13
0.002248136
2.61E-08
1.48E-14
0.004341604
3.68E-10
8.41E-08
0.006891372
2.12E-12
9.75E-05
4.23E-23
1.51E-08
4.50E-06
4.21E-25
7.51E-05
1.21E-06
1.25E-10
1.69E-08
0.000130074
1.81E-25
1.21E-15
3.63E-06
9.93E-06
1.79E-08
0.00191871
1.34E-07
2.73E-05
0.011111511
0.001112982
4.32E-11
6.01E-05
1.41E-05
0.007086159
0.034679584
3.76E-05
1.67E-09
0.035891439
0.022866956
6.35E-05
0.000728036
0.000135704
0.00057981
0.011757134
3.64E-14
2.65E-08
0.000141496
6.24E-11
1.94E-18
5.36E-05
0.032936
0.0151423
0.000175984
0.000236945
0.003321496
8.70E-10
0.028479016
9.48E-14
8.32E-05
0.001133804
1.80E-13
0.008823328
9.95E-10
0.012569081
0.011234807
1.46E-09
1.26E-10
1.77E-08
0.026112031
3.42E-05
0.004184505
7.76E-06
0.002878128
0.012154831
2.05E-10
0.027707056
6.23E-07
1.26E-15
1.11E-05
0.038850161
5.99E-21
2.60E-18
7.38E-05
9.58E-07
1.12E-09
2.57E-08
1.54E-07
1.79E-05
2.48E-11
0.000317785
7.35E-12
3.94E-11
9.51E-14
0.000755585
0.019884976
0.000917078
2.16E-10
0.010196644
1.04E-11
0.005242967
2.84E-16
1.43E-06
0.002637108
0.000189185
1.65E-09
1.62E-07
0.004246619
4.93E-07
0.013058338
2.48E-08
0.027919371
0.000231098
1.48E-05
8.92E-08
5.04E-09
1.27E-05
0.004770207
4.40E-15
0.012031728
7.56E-11
0.000148097
2.12E-07
0.000139829
3.32E-07
2.02E-13
6.17E-16
5.09E-16
0.017282447
0.007691524
6.42E-11
0.000325998
0.002585316
0.000647556
0.026299435
7.38E-08
3.54E-09
4.85E-08
0.001318494
0.028672133
1.05E-10
3.80E-11
0.025331604
1.61E-08
0.009814081
0.000279849
3.38E-20
7.28E-13
1.69E-08
2.46E-16
1.85E-11
2.30E-13
1.04E-15
8.74E-09
2.79E-08
0.000611464
2.08E-05
0.020774402
1.79E-05
8.08E-08
2.68E-10
2.51E-07
2.14E-07
0.000119223
1.08E-07
2.02E-24
3.10E-08
8.30E-17
0.031825099
0.004709151
4.37E-15
9.10E-13
3.39E-06
4.33E-06
4.36E-14
9.51E-05
4.90E-07
8.86E-08
4.65E-05
5.53E-05
0.042562616
1.63E-07
1.76E-05
0.016973703
5.62E-06
0.047961357
7.55E-14
0.011354518
6.87E-18
8.78E-08
1.16E-09
0.004471288
7.39E-16
1.48E-05
4.80E-10
3.53E-05
2.35E-11
1.43E-10
0.007020678
1.71E-07
1.04E-06
1.12E-11
1.21E-06
0.007455728
3.33E-12
1.57E-18
1.73E-19
0.000990593
2.93E-05
0.000701186
5.96E-07
2.18E-06
5.45E-06
6.77E-07
0.000517748
0.049167835
4.76E-08
0.025821349
4.63E-06
0.003542236
1.24E-05
2.36E-06
0.003113612
6.49E-15
0.002917636
0.000940061
3.06E-13
0.001344118
5.21E-15
4.65E-06
0.003044419
0.000117808
0.018830877
0.002248566
3.47E-05
2.14E-11
2.81E-19
1.02E-05
0.006975941
1.38E-05
2.52E-15
0.012501049
2.02E-06
0.000751415
2.77E-05
0.000847976
0.040087333
0.000101798
0.000865179
0.029069061
4.06E-14
0.008638317
8.94E-12
2.01E-05
0.000318764
0.003695269
1.36E-09
3.94E-06
1.39E-20
3.84E-07
0.000132583
0.001234031
0.034408914
0.001232265
5.73E-07
3.13E-05
2.51E-12
4.14E-22
5.24E-06
7.26E-17
0.000454202
0.00039836
1.54E-07
0.000143169
0.003204517
3.40E-08
0.025076252
0.000115579
3.22E-12
0.000178189
4.27E-12
0.019864566
5.55E-24
6.54E-11
1.16E-05
8.54E-13
0.002218033
6.59E-07
4.47E-07
2.52E-13
2.19E-10
0.029632951
1.72E-12
1.03E-07
2.69E-05
0.001161044
0.021726288
8.98E-14
1.06E-06
0.010551054
0.000925786
4.11E-11
2.27E-07
1.45E-10
1.43E-08
2.22E-06
0.021526412
1.69E-06
0.039549068
0.013351077
0.000480933
5.12E-17
1.76E-14
1.22E-07
5.39E-05
1.08E-17
6.46E-17
0.000311243
7.92E-07
1.07E-08
0.025010626
9.25E-16
1.09E-08
0.002376234
2.23E-07
5.56E-05
0.001160144
2.65E-05
0.001075441
0.007713907
1.75E-08
2.70E-16
1.47E-07
0.000148875
1.85E-05
0.000196198
1.59E-16
0.027871936
5.85E-20
1.97E-19
0.000942691
3.03E-15
7.36E-05
0.035434388
1.19E-09
4.66E-08
1.69E-08
2.96E-14
4.77E-05
0.005831204
0.001137806
1.89E-18
5.97E-08
0.021478761
0.004850631
5.64E-10
0.003447169
0.00194205
1.89E-05
0.009865304
1.71E-09
2.82E-05
0.002681793
1.01E-11
4.55E-19
5.80E-08
0.000422485
2.28E-23
6.50E-13
1.62E-07
3.17E-07
0.029160951
0.016692595
0.001694596
0.017678824
2.51E-12
2.85E-11
3.68E-05
0.000674974
0.016469777
2.42E-21
8.97E-06
8.20E-10
1.22E-05
0.00630392
5.69E-06
4.59E-10
0.043268984
3.00E-07
0.00318983
0.041334971
0.032970958
6.41E-06
0.001742259
8.17E-07
2.74E-09
1.85E-10
2.15E-22
0.00562205
1.17E-21
0.000404257
0.024854389
2.68E-08
0.00441965
3.04E-06
3.81E-07
9.90E-07
1.26E-06
1.04E-06
3.18E-13
0.036046415
3.50E-09
4.58E-05
0.000286895
0.003022303
1.67E-05
0.000594068
8.71E-13
1.66E-07
7.65E-07
6.28E-17
0.001957053
0.007727345
8.02E-10
4.36E-09
[truncated: 343,619 more rows]
