# Supplementary material for: p-Curve and p-Hacking in Observational Research
Source: PLoS One. 2016 Feb 17;11(2):e0149144. doi: 10.1371/journal.pone.0149144 (PMC4757561; doi:10.1371/journal.pone.0149144)
Supplement: S1 Dataset — (ZIP) [file pone.0149144.s004.zip › S3 Dataset. Data of Simulation/rho1/ss100000.csv]

pvalues
1.30E-09
1.12E-84
0.000121035
3.12E-37
2.84E-58
0.001606107
5.70E-35
2.32E-76
2.76E-169
4.16E-18
0.000420959
1.12E-09
4.28E-38
3.10E-54
3.96E-78
4.65E-08
1.62E-10
2.66E-16
3.07E-12
8.34E-14
9.87E-11
2.21E-124
1.03E-145
0.007802398
2.02E-06
0.029682957
1.41E-06
6.36E-46
0.033096029
2.63E-49
2.58E-30
1.56E-49
4.73E-57
3.88E-153
1.28E-137
3.89E-08
8.70E-124
0.000207501
1.37E-13
2.31E-28
3.96E-05
7.74E-06
5.28E-05
0.001536085
1.86E-88
3.65E-07
3.01E-90
1.51E-60
1.50E-06
1.23E-25
2.55E-11
4.31E-07
7.13E-60
3.70E-25
9.00E-14
9.18E-90
1.14E-06
5.50E-13
1.66E-35
1.33E-103
1.15E-134
6.07E-09
7.59E-105
5.90E-174
2.53E-141
6.85E-124
1.43E-89
1.31E-53
6.71E-07
1.25E-09
0.001637987
1.01E-80
1.17E-25
3.26E-07
0.002037465
1.31E-05
4.40E-25
1.50E-121
7.32E-06
7.04E-53
0.016009283
8.51E-61
9.39E-48
7.62E-32
7.02E-20
2.53E-127
0.000889496
8.65E-23
0.006096405
2.56E-65
0.007969448
1.04E-16
4.19E-33
2.07E-28
2.66E-53
3.90E-33
0.01740515
4.20E-107
1.17E-81
7.44E-13
4.95E-49
1.09E-75
0.002087505
2.88E-27
3.91E-50
9.52E-07
4.76E-14
2.16E-119
3.61E-22
2.29E-09
2.69E-42
3.16E-51
3.75E-11
5.97E-05
3.28E-128
2.15E-88
3.33E-29
4.96E-93
0.015871632
8.54E-70
1.07E-71
8.22E-33
3.36E-67
8.75E-16
0.000114337
1.64E-28
6.13E-135
7.59E-36
9.68E-141
3.58E-136
4.66E-24
5.46E-186
4.49E-13
6.21E-76
4.37E-145
5.25E-12
3.14E-16
4.25E-10
0.022916116
1.88E-17
2.31E-13
9.23E-130
1.74E-117
2.42E-11
5.01E-27
4.06E-149
2.61E-24
1.30E-91
1.67E-29
1.86E-98
2.12E-53
0.036708118
1.00E-80
6.42E-193
7.06E-49
2.28E-39
1.84E-87
6.59E-55
0.000616771
4.31E-16
4.09E-64
3.73E-128
1.66E-69
0.001215052
2.69E-59
1.63E-05
2.47E-131
2.29E-08
7.27E-23
3.47E-98
3.83E-36
3.84E-23
5.50E-106
3.75E-105
6.05E-05
2.35E-93
9.39E-05
7.92E-121
3.01E-27
9.70E-06
1.81E-32
8.00E-157
1.62E-98
2.42E-94
3.36E-12
2.45E-31
1.53E-07
0.000137108
5.50E-68
2.60E-29
1.24E-29
2.27E-27
6.78E-29
8.69E-124
4.40E-07
5.33E-134
1.60E-68
0.037277776
4.24E-160
1.34E-90
1.79E-34
1.14E-104
2.73E-22
2.63E-15
1.14E-86
2.05E-120
2.03E-73
5.35E-13
1.31E-14
0.003052538
6.10E-11
7.78E-07
3.93E-21
7.10E-61
1.16E-17
2.58E-08
1.36E-205
1.53E-13
6.90E-24
1.19E-14
0.001160551
3.66E-59
3.87E-36
9.03E-15
3.10E-41
2.63E-28
6.41E-44
1.95E-157
1.66E-94
2.53E-39
4.32E-24
2.42E-41
1.27E-49
9.17E-19
2.70E-27
1.98E-07
6.37E-09
3.79E-09
3.91E-05
1.69E-25
7.08E-67
3.86E-07
1.34E-24
3.81E-20
1.58E-58
9.88E-66
5.30E-11
2.87E-31
7.09E-08
0.000709381
6.78E-08
8.98E-29
1.20E-08
0.00040326
6.55E-27
4.73E-126
4.19E-38
1.66E-62
5.60E-70
1.12E-107
4.34E-23
1.43E-14
5.83E-137
2.26E-12
1.36E-16
2.57E-48
2.68E-178
5.12E-57
3.21E-22
1.95E-51
1.09E-85
1.70E-21
6.31E-121
4.80E-40
5.28E-90
7.45E-21
9.25E-95
5.23E-174
3.45E-59
4.76E-25
1.51E-58
2.33E-08
9.57E-80
1.45E-07
3.50E-49
3.83E-47
8.80E-14
1.73E-185
3.84E-127
2.28E-96
1.01E-49
5.39E-78
5.06E-05
5.67E-09
1.87E-48
2.57E-39
9.58E-65
5.22E-96
4.07E-60
4.58E-06
3.40E-07
1.92E-41
3.95E-177
2.58E-44
5.02E-17
6.84E-07
3.96E-68
2.35E-62
5.29E-147
7.11E-39
0.000345616
7.23E-89
0.000165631
3.37E-10
0.040523468
3.46E-70
1.23E-05
2.86E-15
3.17E-106
0.00638057
6.00E-33
7.90E-26
4.96E-13
7.23E-22
2.21E-144
7.85E-64
1.45E-34
2.48E-94
4.40E-13
1.97E-54
5.59E-102
8.21E-130
2.15E-156
6.56E-27
3.69E-80
2.28E-32
5.83E-25
5.97E-31
0.016658735
5.14E-95
8.74E-37
2.54E-126
2.46E-70
4.46E-176
8.83E-119
1.63E-06
2.11E-10
8.59E-57
3.54E-07
4.40E-120
7.40E-34
2.55E-111
1.64E-62
7.43E-65
3.07E-85
8.96E-09
5.15E-50
5.71E-132
2.48E-05
2.69E-15
1.33E-08
0.000393122
4.16E-105
4.91E-106
8.52E-12
1.52E-15
1.28E-39
0.000877258
1.20E-05
8.65E-73
3.61E-15
4.10E-76
7.07E-08
5.16E-181
1.58E-33
5.26E-35
5.12E-70
7.36E-22
3.29E-08
1.73E-68
1.17E-31
2.83E-10
9.39E-24
1.11E-200
6.18E-83
4.16E-06
6.12E-49
0.002727812
1.09E-59
5.04E-13
9.41E-62
3.19E-89
2.41E-14
1.68E-152
1.35E-121
7.13E-33
1.70E-80
2.51E-72
4.07E-13
2.59E-101
2.01E-52
5.47E-89
1.71E-75
8.49E-86
1.46E-75
2.48E-88
4.35E-60
2.49E-107
1.31E-88
0.000169022
2.63E-71
1.03E-05
5.62E-64
4.10E-74
0.0055152
7.92E-11
2.86E-42
3.96E-26
1.64E-21
7.89E-17
0.016809261
1.73E-23
8.54E-11
2.04E-10
2.28E-19
1.95E-189
9.24E-32
6.85E-136
8.65E-09
1.61E-28
1.37E-12
1.92E-25
4.94E-95
6.54E-186
0.000230142
0.000101984
0.000917498
4.42E-49
3.07E-175
1.00E-08
5.79E-14
0.00526574
1.50E-39
5.37E-28
1.01E-08
1.09E-106
0.037903966
6.48E-28
4.58E-113
1.96E-57
7.77E-205
2.04E-37
5.57E-44
1.84E-94
3.21E-09
9.24E-150
1.58E-47
0.000553528
0.000916252
2.09E-140
1.20E-25
6.05E-44
5.06E-106
3.87E-14
0.00111744
9.75E-22
1.54E-139
2.97E-47
3.46E-05
4.08E-26
8.11E-14
1.24E-94
1.60E-27
1.43E-05
2.69E-29
1.38E-10
0.005848395
4.66E-07
1.02E-95
2.57E-148
2.54E-09
1.12E-92
8.61E-89
0.029902192
0.03794003
6.80E-36
1.24E-54
3.66E-13
1.48E-07
1.19E-88
0.007031938
1.12E-18
3.15E-34
1.06E-09
1.12E-21
1.26E-175
4.47E-68
0.008527554
2.36E-144
0.001859083
0.024752894
1.58E-84
2.28E-06
1.17E-41
2.65E-131
8.96E-76
2.06E-38
0.01752101
0.002929879
5.48E-28
3.88E-34
1.12E-14
3.79E-08
3.63E-68
7.91E-15
3.95E-10
2.87E-07
1.24E-26
2.48E-08
1.59E-11
1.45E-58
9.99E-151
1.54E-63
5.51E-73
4.03E-55
4.32E-79
2.47E-20
2.81E-45
1.28E-05
1.73E-69
8.92E-48
0.040204819
4.29E-25
1.04E-129
5.03E-67
1.41E-82
3.31E-183
6.27E-05
0.001008262
3.21E-12
4.43E-93
5.11E-17
8.12E-79
6.16E-10
1.11E-169
2.26E-25
3.99E-07
6.57E-155
7.14E-19
1.93E-20
3.18E-15
6.94E-125
2.04E-52
1.09E-06
3.38E-129
1.05E-14
0.005561423
0.043451602
7.40E-20
6.60E-43
0.000780326
7.85E-78
2.83E-14
0.004327643
1.07E-07
1.06E-38
1.06E-41
1.99E-121
1.68E-99
4.08E-48
9.05E-07
6.53E-137
5.33E-36
1.66E-24
7.78E-143
7.40E-87
3.07E-111
2.72E-21
7.17E-12
1.55E-95
0.001690902
3.28E-14
2.74E-43
6.84E-85
3.93E-20
4.32E-05
7.89E-60
1.62E-19
2.23E-77
5.73E-70
2.27E-70
0.001588299
2.91E-30
1.32E-10
4.49E-36
0.001782017
2.65E-10
4.98E-22
2.02E-30
0.002010611
6.36E-22
2.29E-06
1.46E-06
1.66E-07
1.87E-38
0.006670741
0.000372825
4.07E-56
8.87E-40
1.51E-24
5.34E-45
5.80E-14
1.87E-15
1.62E-56
1.87E-60
8.30E-16
2.30E-70
3.74E-13
1.49E-09
5.39E-39
6.87E-24
7.84E-99
1.29E-48
2.20E-05
1.18E-18
4.23E-135
1.05E-69
1.12E-92
4.46E-96
1.25E-154
4.90E-08
3.44E-129
2.15E-35
8.39E-36
9.80E-168
4.52E-178
1.67E-84
2.92E-85
1.92E-32
0.000242329
0.010820509
9.91E-08
0.007527727
1.67E-06
5.96E-16
1.22E-13
4.00E-251
4.75E-13
1.98E-90
7.43E-63
6.44E-81
8.18E-81
2.70E-06
4.95E-09
3.72E-19
3.44E-80
8.52E-90
4.33E-110
1.23E-24
0.00281869
5.70E-57
8.66E-90
4.61E-05
0.007158947
8.33E-37
3.90E-29
1.09E-136
1.35E-70
0.001712374
0.000463615
2.28E-05
1.24E-15
1.67E-44
7.90E-18
3.35E-23
1.06E-10
9.74E-07
2.94E-23
5.94E-105
4.89E-81
0.013133422
1.19E-166
1.44E-88
3.29E-15
7.98E-96
2.19E-38
1.63E-09
0.001176187
2.66E-15
1.04E-163
2.21E-51
4.36E-36
6.86E-21
4.98E-26
3.75E-29
3.05E-98
2.65E-80
9.17E-94
1.96E-14
1.54E-06
1.17E-43
2.34E-24
1.63E-157
0.029601403
9.66E-17
1.64E-23
4.41E-109
0.045276074
7.26E-30
0.006135911
2.99E-24
6.49E-84
0.03359021
2.37E-36
1.04E-08
1.61E-34
1.01E-05
4.96E-37
0.001248384
0.041775119
3.35E-16
5.12E-187
3.33E-158
3.33E-24
0.023589497
8.61E-23
1.79E-87
2.78E-16
2.38E-11
3.47E-08
6.10E-88
3.66E-05
8.06E-41
3.09E-17
1.12E-29
6.64E-10
9.88E-39
3.80E-17
3.42E-90
8.39E-10
5.90E-93
0.000233775
1.68E-75
6.33E-47
4.95E-40
1.46E-79
2.66E-26
1.62E-20
4.82E-26
4.69E-20
1.76E-07
5.73E-93
1.73E-29
8.51E-31
9.79E-72
8.43E-19
0.000133626
8.80E-06
0.000381763
1.55E-62
0.003712115
4.97E-18
0.001233562
9.65E-34
2.41E-22
1.12E-123
5.54E-96
3.58E-59
4.93E-16
7.23E-34
8.53E-28
0.019576491
1.44E-19
2.15E-25
2.82E-35
2.26E-42
1.25E-16
5.35E-175
4.68E-52
7.22E-115
3.65E-38
0.00017549
3.06E-24
1.96E-21
4.84E-18
2.65E-20
4.12E-52
1.87E-43
7.17E-15
1.27E-39
3.97E-07
1.19E-92
0.002159817
8.96E-24
1.64E-35
1.86E-162
6.26E-23
5.36E-24
2.87E-43
3.62E-19
7.51E-18
2.01E-09
1.75E-13
3.44E-07
7.42E-05
1.37E-50
5.38E-87
1.23E-05
5.71E-91
3.32E-68
4.80E-51
1.10E-108
7.73E-32
9.53E-06
3.71E-134
0.014068412
0.00068068
0.000400427
3.11E-139
2.93E-166
2.02E-11
1.80E-25
2.17E-192
3.36E-79
2.54E-31
2.63E-95
1.16E-05
9.90E-27
3.99E-173
1.98E-111
2.98E-31
2.07E-49
4.32E-24
6.20E-47
2.58E-20
0.0285299
1.40E-60
1.24E-53
0.000591119
2.07E-46
1.86E-72
5.46E-07
1.00E-42
8.18E-15
0.000520385
3.51E-16
7.89E-10
2.30E-10
1.69E-86
1.68E-16
9.45E-21
0.040787752
5.70E-48
7.25E-06
3.46E-42
3.86E-06
2.21E-14
1.66E-19
7.29E-07
8.88E-14
1.04E-60
1.07E-08
9.16E-07
2.96E-32
3.06E-14
2.75E-05
3.41E-09
1.48E-10
2.96E-17
3.36E-07
1.22E-196
1.08E-93
4.74E-13
3.98E-113
1.47E-34
3.86E-50
1.40E-129
0.000210249
6.07E-73
0.003314544
9.70E-20
0.003878121
0.013256425
1.34E-129
4.23E-32
9.98E-11
8.59E-39
9.76E-17
1.57E-07
0.000281651
3.62E-30
2.89E-26
4.55E-54
1.46E-21
1.11E-07
9.74E-13
9.28E-113
1.08E-34
6.64E-84
2.78E-15
5.65E-07
1.33E-13
1.42E-18
0.000584844
1.03E-27
0.01338745
5.77E-87
3.29E-12
2.85E-77
1.43E-25
1.12E-50
1.48E-60
2.00E-11
2.31E-83
1.31E-54
6.42E-113
2.04E-16
7.25E-11
1.25E-88
3.57E-50
4.48E-130
0.011863836
1.44E-10
1.41E-46
3.60E-125
8.07E-18
4.17E-12
4.10E-06
1.11E-53
0.000214322
7.92E-10
1.16E-18
5.21E-160
4.22E-06
4.86E-84
0.042813348
1.09E-27
1.18E-29
2.37E-49
2.63E-53
7.76E-93
5.21E-05
6.68E-09
2.49E-54
4.60E-84
0.009457169
9.82E-25
5.62E-99
2.76E-36
1.53E-66
0.012841908
1.55E-10
9.28E-47
6.86E-43
3.03E-07
1.96E-16
3.13E-29
1.65E-25
1.51E-22
3.64E-123
1.27E-131
6.86E-91
2.93E-17
9.00E-151
1.57E-23
2.21E-18
5.71E-28
0.005044855
3.45E-22
7.49E-09
3.81E-159
4.63E-06
1.93E-45
3.16E-40
3.82E-28
0.001387669
6.33E-74
5.70E-85
4.11E-82
4.12E-06
1.78E-84
4.99E-52
2.13E-08
1.55E-114
1.29E-17
7.99E-49
6.16E-13
1.22E-05
2.48E-18
4.69E-72
1.07E-67
2.38E-34
1.95E-11
7.52E-07
2.45E-15
3.81E-148
1.27E-29
0.002048191
3.71E-21
5.09E-31
4.66E-83
0.000618833
7.95E-22
1.34E-06
3.18E-57
0.004041742
4.17E-110
1.70E-14
6.02E-69
6.09E-49
1.96E-06
1.30E-11
0.016317515
1.14E-83
6.27E-81
1.35E-48
2.14E-53
4.72E-15
1.38E-70
2.91E-08
6.46E-27
1.24E-12
0.000827486
2.20E-42
3.78E-55
8.07E-18
1.09E-113
7.25E-39
0.004104158
1.69E-20
2.17E-39
6.33E-35
2.83E-12
6.66E-19
0.01464315
1.69E-45
1.16E-05
7.38E-118
5.89E-85
1.50E-50
0.003840032
0.000400782
1.06E-130
0.001434053
2.52E-10
1.15E-16
7.43E-15
1.77E-47
8.94E-08
6.18E-156
6.25E-148
6.61E-21
3.66E-27
3.92E-143
6.84E-43
2.52E-137
6.33E-22
7.48E-112
2.35E-50
1.15E-29
4.72E-126
1.12E-17
4.88E-35
2.51E-18
6.14E-29
3.77E-05
3.68E-64
7.07E-80
1.98E-14
7.77E-179
1.69E-69
8.04E-12
5.84E-08
3.16E-166
2.54E-87
1.73E-10
1.78E-12
1.15E-14
0.045569907
5.25E-07
2.71E-38
0.043944268
1.25E-09
1.34E-54
8.51E-142
8.40E-25
1.21E-43
3.68E-28
2.87E-53
2.37E-41
0.000143727
2.32E-28
2.37E-05
7.15E-19
3.35E-06
0.00450849
6.23E-76
2.81E-28
9.75E-76
7.27E-05
6.90E-113
2.86E-06
5.30E-10
1.17E-23
2.70E-93
8.17E-15
2.10E-153
0.011079488
1.08E-131
1.97E-126
2.60E-31
5.49E-85
9.70E-70
0.005366758
1.74E-56
7.91E-16
1.33E-06
2.16E-27
1.31E-06
2.81E-28
1.78E-57
3.46E-27
2.81E-85
0.035785886
1.32E-27
3.51E-13
2.47E-68
4.78E-159
8.35E-68
3.96E-33
4.66E-19
1.26E-173
2.05E-119
8.12E-47
7.28E-16
2.84E-08
1.27E-30
1.46E-23
9.22E-103
3.01E-108
6.16E-89
2.68E-64
2.36E-43
1.93E-47
3.11E-07
2.17E-21
9.19E-14
1.79E-19
2.25E-59
4.37E-28
0.001239604
3.54E-122
7.09E-77
1.00E-12
1.26E-53
1.73E-10
4.04E-14
1.56E-15
2.40E-13
2.41E-15
1.58E-25
9.85E-30
0.002336159
2.89E-09
8.67E-159
3.25E-52
6.04E-93
4.87E-24
1.26E-17
9.47E-61
5.07E-05
8.90E-22
6.40E-15
9.73E-101
1.87E-15
1.42E-38
1.27E-25
3.06E-90
3.72E-10
2.03E-110
0.020572675
1.21E-35
1.65E-06
5.95E-125
4.57E-30
4.61E-08
9.23E-10
9.32E-28
2.84E-05
2.52E-80
1.34E-10
0.021111568
1.36E-78
0.005793299
1.71E-32
0.002712442
7.04E-70
1.40E-08
0.000411084
4.50E-87
2.13E-167
6.78E-22
0.004583729
4.38E-121
1.90E-19
0.000784022
1.43E-59
0.001005745
2.53E-20
1.53E-13
0.009555326
4.65E-11
3.32E-125
0.004359427
1.27E-74
2.13E-36
2.35E-15
6.05E-76
3.50E-89
6.51E-160
3.14E-17
1.98E-11
1.93E-24
1.60E-15
0.000180171
1.19E-17
2.69E-24
1.95E-09
1.01E-27
1.93E-05
8.22E-16
9.20E-169
6.63E-16
9.05E-45
6.00E-80
4.01E-96
2.21E-82
6.23E-18
3.33E-61
7.60E-18
2.91E-22
2.08E-128
4.20E-58
3.74E-60
1.15E-06
5.16E-30
5.68E-33
1.78E-10
1.28E-86
4.47E-86
2.68E-91
1.74E-05
5.65E-47
3.72E-44
1.11E-17
8.02E-13
2.28E-22
0.011702578
2.57E-72
5.36E-17
4.95E-74
9.36E-34
1.90E-45
1.28E-08
3.44E-40
1.81E-09
2.84E-89
2.84E-46
1.25E-08
3.65E-58
1.86E-149
7.68E-62
2.10E-53
3.16E-17
4.68E-17
1.16E-102
1.86E-96
3.35E-118
3.20E-19
2.58E-08
5.99E-14
7.85E-32
1.79E-33
0.010166595
3.74E-09
8.46E-39
2.38E-26
2.04E-70
1.66E-52
4.85E-16
0.00062656
9.81E-32
0.047854759
5.97E-08
1.61E-29
3.05E-46
8.96E-22
3.45E-09
6.36E-82
8.76E-25
5.91E-72
7.05E-27
8.14E-110
3.31E-50
1.58E-05
4.76E-57
4.75E-33
4.67E-14
1.89E-69
1.80E-71
8.17E-22
1.10E-52
2.21E-181
4.50E-05
3.37E-12
1.35E-108
6.33E-09
1.71E-17
8.38E-90
9.59E-77
2.85E-23
1.54E-134
2.95E-68
8.64E-70
2.62E-76
9.45E-69
2.09E-13
3.50E-42
1.02E-21
7.50E-05
8.45E-08
5.29E-24
1.80E-10
2.29E-37
1.02E-93
3.70E-45
2.03E-46
1.68E-23
4.27E-65
9.10E-117
7.66E-27
0.001878144
6.26E-18
1.55E-05
2.82E-77
3.53E-64
1.91E-54
5.51E-22
2.65E-17
1.54E-30
1.78E-59
0.036426235
2.06E-19
0.001309664
0.004327574
3.52E-21
0.004188466
1.35E-16
1.42E-52
3.50E-61
3.01E-06
5.71E-28
0.000369019
7.62E-94
7.56E-43
4.69E-92
5.82E-89
8.83E-09
8.97E-10
1.55E-163
1.60E-104
2.48E-43
4.35E-16
0.000517894
4.99E-30
1.10E-42
2.67E-75
3.71E-10
4.94E-06
2.60E-24
0.000379762
1.76E-09
2.27E-13
5.38E-15
3.05E-38
0.000708339
4.24E-53
2.89E-32
3.23E-31
6.55E-17
6.12E-34
4.58E-35
3.99E-17
8.43E-63
2.53E-13
5.09E-44
2.25E-09
2.52E-24
1.56E-158
2.56E-50
0.008921983
5.36E-46
7.44E-18
3.22E-70
3.99E-170
2.00E-20
9.28E-158
9.63E-29
9.31E-70
1.89E-63
4.02E-60
1.22E-08
6.98E-50
3.13E-35
1.69E-05
2.61E-142
1.60E-16
5.16E-108
1.82E-20
0.000494231
1.22E-125
3.02E-47
4.54E-25
1.10E-130
4.70E-81
0.040226275
5.60E-42
3.64E-40
0.02906502
1.37E-15
0.006077833
3.31E-59
2.20E-16
4.66E-19
4.65E-19
1.05E-10
2.58E-107
8.69E-95
1.18E-78
1.35E-37
4.44E-65
2.80E-09
5.43E-175
2.73E-176
3.86E-15
4.30E-36
2.82E-16
9.77E-20
6.07E-45
6.48E-67
5.10E-52
3.06E-28
0.000128882
2.40E-89
0.001508075
4.16E-50
1.27E-119
3.11E-08
4.11E-16
1.83E-65
4.95E-59
2.17E-16
0.000181117
1.24E-36
6.48E-06
0.003362924
0.006035748
2.57E-48
2.49E-42
9.33E-16
4.76E-54
0.002078375
4.30E-109
2.31E-13
4.59E-44
6.92E-15
1.07E-13
2.67E-138
1.97E-117
8.04E-12
1.14E-29
0.003733469
0.001245635
2.70E-35
2.52E-16
1.71E-26
3.00E-07
7.11E-60
6.89E-17
7.27E-60
3.65E-104
0.004573647
1.67E-05
7.46E-28
2.04E-57
5.34E-159
8.93E-62
2.04E-13
1.09E-26
7.40E-06
5.77E-09
2.45E-19
0.002935597
5.99E-23
5.09E-08
4.22E-43
3.88E-06
8.08E-44
2.44E-23
2.72E-14
1.27E-181
3.47E-12
5.34E-24
1.36E-43
1.49E-83
0.010486946
5.28E-25
2.74E-10
0.037283827
6.11E-15
0.004357626
1.75E-72
3.04E-26
1.14E-18
1.29E-20
6.14E-35
1.24E-22
1.40E-32
0.000323045
1.01E-23
9.77E-55
4.25E-21
2.49E-05
1.03E-41
8.46E-76
5.42E-06
7.14E-32
1.88E-125
4.48E-39
3.70E-80
5.86E-183
6.92E-06
1.30E-06
0.042335231
2.10E-79
3.26E-13
1.27E-51
6.49E-46
2.91E-11
3.90E-152
1.18E-21
3.57E-08
9.79E-46
3.71E-14
6.93E-148
7.33E-92
6.74E-75
1.53E-18
0.038891508
1.54E-141
2.46E-85
3.07E-06
7.43E-86
4.02E-12
4.43E-53
2.26E-114
1.87E-56
5.48E-208
8.53E-56
7.20E-110
2.76E-122
9.48E-17
7.20E-11
1.09E-39
8.85E-13
2.85E-60
4.34E-73
2.43E-129
9.74E-200
1.92E-27
4.40E-127
1.44E-189
4.57E-31
3.27E-34
9.04E-193
2.49E-20
7.96E-10
2.38E-53
9.88E-30
5.44E-23
2.34E-122
8.11E-39
1.59E-43
0.013206121
1.76E-12
3.61E-12
1.24E-172
2.52E-93
5.12E-19
1.74E-82
1.38E-16
2.14E-22
4.26E-145
1.21E-46
0.028994564
1.29E-81
0.002910155
5.90E-106
6.18E-43
2.98E-68
0.000712532
3.81E-94
4.66E-29
2.97E-92
2.08E-84
2.36E-56
0.000830567
1.05E-85
4.10E-150
3.14E-120
3.15E-13
8.01E-23
2.50E-107
1.08E-19
0.000818492
2.39E-106
3.29E-42
9.00E-05
7.09E-141
2.32E-80
7.76E-05
1.43E-08
3.09E-68
7.49E-10
3.55E-128
3.53E-51
1.04E-30
3.16E-08
2.62E-29
0.002402789
5.76E-114
5.07E-56
1.97E-05
7.85E-46
8.52E-06
2.90E-09
7.95E-23
0.002702936
4.20E-25
2.40E-58
4.18E-106
1.10E-53
1.28E-51
8.53E-37
0.02848787
2.26E-13
1.48E-56
5.91E-162
3.44E-88
1.75E-85
1.66E-61
3.14E-71
5.70E-15
5.30E-16
1.26E-06
1.84E-98
0.000331477
4.58E-67
4.79E-46
1.02E-129
0.040973456
2.31E-22
6.51E-11
1.82E-42
3.65E-09
3.23E-105
8.90E-123
4.77E-10
2.65E-200
1.05E-66
3.61E-63
2.46E-14
5.18E-12
5.33E-38
0.008332792
9.80E-10
4.10E-129
4.63E-141
8.39E-17
1.28E-82
4.79E-80
4.64E-30
0.034918115
7.88E-122
1.35E-26
4.13E-80
4.02E-16
0.003168965
2.00E-115
9.95E-06
1.30E-18
1.44E-162
6.30E-44
8.97E-50
1.87E-49
1.48E-06
3.64E-55
3.79E-23
5.01E-41
2.72E-12
7.74E-156
1.11E-25
2.33E-13
1.98E-15
5.52E-15
3.06E-17
4.79E-97
2.93E-125
3.69E-13
5.29E-23
3.33E-85
2.49E-108
4.93E-66
9.00E-21
1.05E-52
1.14E-08
0.000127704
6.39E-176
2.35E-37
1.53E-70
7.62E-14
1.98E-188
2.73E-17
5.12E-90
5.08E-65
7.36E-156
1.33E-137
7.78E-109
2.25E-71
1.13E-22
6.62E-06
1.81E-92
1.27E-82
1.27E-32
5.10E-22
1.99E-44
0.006795655
6.15E-85
9.99E-32
7.40E-156
2.91E-94
1.06E-06
9.76E-24
5.43E-23
1.06E-71
6.27E-06
3.72E-09
0.000299908
6.81E-24
5.27E-14
8.02E-122
6.98E-60
5.67E-14
1.12E-77
2.66E-69
0.00518496
9.26E-23
0.001418944
1.01E-56
1.30E-171
0.026467544
8.60E-89
4.11E-47
3.08E-15
1.21E-07
2.45E-64
5.36E-17
9.44E-57
0.001727551
1.65E-38
6.47E-78
2.00E-15
2.61E-54
2.18E-06
4.85E-27
5.02E-79
1.46E-38
7.78E-29
9.86E-67
9.99E-106
1.89E-160
0.000394695
0.002500325
4.61E-81
6.55E-14
7.23E-36
1.85E-61
2.56E-92
3.74E-50
8.93E-23
3.11E-85
3.70E-56
3.19E-07
2.37E-17
4.14E-07
1.36E-86
1.71E-104
5.58E-42
2.74E-116
3.96E-49
2.24E-09
4.07E-20
0.003427378
5.38E-36
7.67E-55
5.88E-101
1.59E-108
1.33E-17
0.016231874
2.18E-92
2.95E-50
6.83E-30
1.83E-79
1.38E-37
9.20E-17
3.56E-106
5.53E-17
4.06E-154
1.03E-42
1.15E-25
3.25E-37
1.82E-65
4.84E-24
0.000133691
6.09E-66
4.49E-26
0.025442107
0.001322289
7.29E-22
6.52E-21
8.58E-10
2.76E-44
4.23E-60
7.31E-118
1.21E-11
0.012505227
1.40E-74
8.20E-171
1.02E-12
1.04E-48
6.98E-27
2.23E-124
0.011756699
0.000652718
1.15E-13
2.65E-40
0.023399848
1.10E-08
5.36E-13
1.92E-06
1.72E-47
2.68E-61
2.39E-31
9.57E-172
9.20E-05
2.24E-33
2.06E-101
9.94E-61
2.55E-109
1.02E-63
1.64E-48
2.16E-81
0.010234484
3.74E-26
2.88E-142
3.30E-12
2.16E-149
4.86E-08
1.42E-66
2.88E-22
1.37E-81
2.25E-118
1.02E-27
1.37E-09
1.82E-84
2.78E-107
1.07E-70
5.47E-39
8.41E-16
1.23E-186
4.84E-05
1.29E-55
3.85E-46
0.006120573
9.11E-11
5.00E-92
1.48E-06
9.24E-94
2.68E-07
8.73E-40
2.11E-44
1.53E-37
1.26E-06
1.46E-15
4.88E-56
2.91E-162
3.55E-23
1.24E-170
7.19E-134
2.90E-06
0.001784771
2.44E-104
9.55E-15
3.67E-08
1.19E-60
2.38E-79
1.47E-21
7.68E-12
1.31E-34
3.64E-47
1.49E-35
8.25E-155
4.11E-31
2.21E-08
0.026477596
2.90E-33
3.73E-97
9.34E-35
8.21E-26
3.80E-57
7.77E-11
2.32E-53
1.15E-78
3.60E-38
1.86E-22
1.07E-132
3.31E-20
1.45E-21
1.11E-31
9.15E-64
3.13E-30
2.52E-57
2.20E-27
0.01961866
2.05E-181
1.26E-25
1.96E-119
0.014482888
2.36E-32
3.27E-30
2.07E-11
1.56E-36
2.90E-87
4.78E-55
1.03E-12
5.83E-14
9.92E-13
2.54E-34
4.79E-65
1.50E-87
1.48E-124
4.12E-79
7.24E-20
2.01E-23
1.44E-15
5.69E-182
1.35E-20
2.28E-10
6.01E-11
5.32E-07
2.03E-16
3.22E-170
0.00023201
5.50E-63
1.62E-37
3.38E-165
2.09E-08
9.23E-181
7.92E-103
6.77E-20
9.30E-19
2.62E-32
3.42E-28
2.38E-62
1.81E-23
0.006701965
2.98E-44
4.01E-09
1.36E-47
6.56E-102
1.06E-116
2.47E-42
2.48E-32
3.46E-07
1.48E-96
1.46E-05
0.004934431
1.47E-10
1.04E-19
[truncated: 445,624 more rows]
