# Supplementary material for: p-Curve and p-Hacking in Observational Research
Source: PLoS One. 2016 Feb 17;11(2):e0149144. doi: 10.1371/journal.pone.0149144 (PMC4757561; doi:10.1371/journal.pone.0149144)
Supplement: S2 Dataset — (ZIP) [file pone.0149144.s005.zip]

Archive with 1 entries (1 files):
- S4 Dataset. Data of Empirical Application.RData
